# Supplementary material for: Short Rotation Intensive Culture of Willow, Spent Mushroom Substrate and Ramial Chipped Wood for Bioremediation of a Contaminated Site Used for Land Farming Activities of a Former Petrochemical Plant
Source: Plants (Basel). 2021 Mar 10;10(3):520. doi: 10.3390/plants10030520 (PMC7999893; doi:10.3390/plants10030520)
Supplement: Supplementary file 1 [file plants-10-00520-s001.zip]

Archive with 7 entries (5 files):
- plants-1116697-supplementary-proof/
- plants-1116697-supplementary-proof/Figure S1.pdf
- plants-1116697-supplementary-proof/plants-1116697-supplementary v3.xls
- plants-1116697-supplementary-proof/Supplementary_Figure S1.docx
- plants-1116697-supplementary-proof/__MACOSX/
- plants-1116697-supplementary-proof/__MACOSX/._Supplementary_Figure S1.docx
- plants-1116697-supplementary-proof/__MACOSX/._Supplementary_Table S1-S2.xls
