# Supplementary material for: Short Rotation Intensive Culture of Willow, Spent Mushroom Substrate and Ramial Chipped Wood for Bioremediation of a Contaminated Site Used for Land Farming Activities of a Former Petrochemical Plant
Source: Plants (Basel). 2021 Mar 10;10(3):520. doi: 10.3390/plants10030520 (PMC7999893; doi:10.3390/plants10030520)
Supplement: Supplementary file 1 [file plants-10-00520-s001.zip › plants-1116697-supplementary-proof/plants-1116697-supplementary v3.xls]

## Sheet: Table S1
	Table S1. Mean intermediate variations (IV) of soil contaminant concentrations by treatment at each subsequent sampling time.
			Ctrl				SX61				SX64				p-value					Interpretation
																Cover	Cultivar	Cover*Cultivar
		Parameters	BG	RCW	RCW+SMS		BG	RCW	RCW+SMS		BG	RCW	RCW+SMS		Df	2	2	4
	IVT1	PCBs	51.42±44.30 (+57.75±108.08)	35.18±22.99 (+22.01±30.32)	40.97±30.24 (+32.96±57.50)		121.72±42.96 (+56.89±32.07)	105.96±15.06 (+56.17±29.30)	120.86±29.34 (+21.09±22.02)		48.76±27.53 (+38.78±73.12)	62.30±28.57 (+33.33±26.20)	61.66±28.10 (+43.04±23.60)			0.5550	0.9590	0.5128		-
		C10-C50	1779.60±1777.43 (-15.72±37.03)	1414.00±848.38 (-18.88±10.91)	1438.20±903.76 (-17.65±38.91)		4128.00±1407.19 (-28.47±13.33)	3876.00±797.30 (-22.60±19.72)	3840.00±726.77 (-42.78±19.70)		2102.00±529.41 (-16.24±22.97)	2172.00±892.26 (-43.01±7.55)	1998.00±758.99 (-24.15±19.58)			0.4373	0.4512	0.4173		-
		Cadmium	2.06±0.51 (+15.29±17.03)	2.16±0.32 (+22.16±12.86)	2.06±0.36 (+16.47±15.58)		2.58±0.33 (+19.40±9.65)	2.58±0.15 (+16.41±7.25)	2.64±0.26 (+13.86±9.49)		2.24±0.15 (+22.03±6.47)	2.18±0.16 (+8.15±7.03)	2.20±0.23 (+19.00±11.69)			0.7686	0.9157	0.2634		-
		Chromium	406.60±309.21 (-4.04±39.38)	470.00±161.44 (+19.62±19.32)	416.40±196.62 (+11.04±52.60)		887.80±178.74 (+1.99±12.53)	901.00±118.96 (+2.04±14.73)	904.00±182.03 (-5.56±22.73)		617.00±77.92 (+9.36±24.98)	617.40±86.82 (-8.90±13.73)	544.80±183.32 (-7.00±15.55)			0.8490	0.7314	0.1652		-
		Copper	1005.00±856.14 (+16.92±76.40)	837.20±471.88 (+7.54±27.53)	1014.60±798.84 (+13.27±50.89)		2434.00±1020.90 (+2.63±15.62)	2022.40±621.88 (-3.89±16.99)	2564.00±809.65 (-8.26±23.09)		1157.60±464.72 (-4.23±20.39)	1105.20±676.76 (-19.97±20.56)	1175.40±646.85 (-8.36±12.10)			0.7624	0.2938	0.9903		-
		Nickel	63.80±23.69 (-4.60±20.00)	64.80±11.39 (-1.06±8.51)	63.80±15.01 (-1.95±22.05)		96.80±10.64 (-5.79±7.87)	95.80±4.97 (-7.41±7.19)	97.80±9.09 (-12.76±10.84)		80.00±3.39 (-1.51±8.17)	77.20±7.89 (-12.66±6.63)	76.60±12.90 (-8.09±9.47)			0.6890	0.6150	0.3691		-
		Zinc	239.80±131.48 (-1.59±23.66)	253.40±67.37 (+9.58±12.04)	247.40±85.92 (+7.29±30.96)		469.20±107.60 (+1.39±12.69)	456.20±59.61 (-1.46±10.96)	476.80±54.35 (-6.33±16.35)		321.20±15.34 (+2.92±16.42)	322.40±43.06 (-10.70±10.97)	300.00±79.28 (-7.89±12.91)			0.5491	0.1863	0.3140		-
		Acenaphthene	0.40±0.29 (+291.67±678.64)	0.52±0.44 (+496.67±1120.29)	0.46±0.38 (+248.33±421.82)		1.16±0.61 (-9.30±9.58)	1.18±0.36 (-1.44±29.17)	0.98±0.31 (-36.23±42.82)		0.70±0.25 (-5.98±21.27)	0.70±0.14 (+171.11±407.61)	0.68±0.19 (+29.52±44.08)			0.4869	0.5036	0.4298		-
		Acenaphtylene	2.36±1.68 (+1682.74±3811.02)	1.86±1.14 (+651.29±1480.77)	1.96±1.45 (+691.79±1570.42)		6.52±3.72 (-27.64±8.01)	5.54±1.40 (-21.62±21.82)	5.90±1.70 (-29.93±40.79)		3.16±0.95 (-26.59±26.70)	3.22±1.48 (+716.80±1667.70)	2.92±1.29 (-20.33±27.83)			0.2958	0.3982	0.7478		-
		Anthracene	8.62±5.63 (+1726.39±3898.44)	9.38±3.47 (+1220.33±2699.90)	7.70±3.50 (+1119.51±2505.16)		35.08±16.33 (-7.58±10.74)	33.74±8.01 (+8.45±19.02)	31.20±6.49 (-1.09±41.34)		18.54±3.96 (-6.64±25.76)	20.44±6.17 (+1572.76±3537.06)	17.14±5.90 (-3.37±18.74)			0.2521	0.5060	0.7950		-
		Benz[a]anthracene	0.29±0.20 (+160.00±414.43)	0.24±0.11 (+55.00±137.39)	0.23±0.13 (+60.00±148.53)		0.88±0.39 (-16.05±10.70)	0.74±0.22 (-19.51±23.23)	0.74±0.19 (-30.18±41.92)		0.44±0.11 (-13.33±12.64)	0.44±0.17 (+79.06±235.41)	0.38±0.13 (-20.22±21.26)			0.3456	0.4482	0.9406		-
		Benzo[a]pyrene	0.16±0.11 (+100.00±223.61)	0.10±0.06 (+10.00±54.77)	0.12±0.08 (+20.00±44.72)		0.34±0.17 (-21.57±20.83)	0.30±0.07 (-9.67±36.64)	0.34±0.09 (-19.17±68.44)		0.22±0.04 (+15.00±48.73)	0.16±0.09 (-11.67±63.36)	0.17±0.07 (-10.00±22.36)			0.2946	0.1770	0.5357		-
		Benzo[ghi]perylene	0.18±0.14 (+130.00±319.37)	0.17±0.10 (+70.00±130.38)	0.16±0.11 (+60.00±138.74)		0.66±0.30 (-10.33±14.16)	0.62±0.13 (+3.06±27.85)	0.60±0.12 (-5.60±46.84)		0.32±0.08 (-12.33±31.13)	0.32±0.13 (+46.00±142.49)	0.30±0.14 (-10.00±32.49)			0.0932	0.4169	0.9844		-
		Chrysene	0.40±0.19 (+273.33±367.73)	0.30±0.07 (+176.67±216.54)	0.32±0.13 (+180.00±214.22)		0.66±0.19 (+62.38±35.25)	0.58±0.18 (+40.00±40.00)	0.60±0.17 (+4.52±57.93)		0.42±0.18 (+73.33±54.77)	0.38±0.08 (+135.00±207.36)	0.36±0.09 (+63.33±81.99)			0.3042	0.2282	0.5567		-
		Fluoranthene	0.32±0.19 (+228.33±491.30)	0.32±0.22 (+261.67±583.20)	0.31±0.24 (+193.33±328.84)		0.90±0.20 (+30.71±29.26)	0.82±0.19 (+5.65±39.72)	0.70±0.19 (-22.93±52.27)		0.56±0.27 (+52.00±74.45)	0.44±0.11 (+96.00±226.70)	0.42±0.13 (+14.33±33.32)			0.1964	0.6373	0.7267		-
		Fluorene	0.52±0.38 (+360.95±861.83)	0.52±0.26 (+326.48±767.92)	0.58±0.33 (+214.29±398.13)		1.80±1.25 (-12.85±23.21)	1.52±0.49 (-6.91±31.82)	1.48±0.46 (-31.62±34.72)		0.90±0.29 (-2.53±36.94)	0.92±0.26 (+208.83±498.68)	0.82±0.28 (-8.28±28.00)			0.4537	0.5569	0.8269		-
		Indeno[1,2,3-cd]pyrene	0.16±0.11 (+120.00±216.79)	0.10±0.06 (+20.00±44.72)	0.12±0.10 (+50.00±100.00)		0.50±0.25 (-6.00±8.94)	0.44±0.11 (+6.67±20.55)	0.48±0.11 (-0.38±41.41)		0.24±0.05 (-1.67±32.49)	0.24±0.11 (+45.00±144.05)	0.21±0.10 (+5.00±27.39)			0.8761	0.3859	0.6770		-
		Naphthalene	0.18±0.14 (+103.33±335.03)	0.19±0.11 (+75.00±239.79)	0.21±0.14 (+118.33±328.53)		0.42±0.13 (-35.28±12.56)	0.38±0.04 (-30.90±8.78)	0.40±0.12 (-31.90±48.08)		0.26±0.05 (-23.33±13.69)	0.26±0.09 (+29.76±151.36)	0.22±0.08 (-21.67±21.73)			0.5437	0.7400	0.8995		-
		Phenanthrene	1.06±0.57 (+756.02±1757.72)	1.66±1.67 (+1802.93±4079.30)	1.94±2.40 (+619.81±1188.08)		3.78±1.59 (+21.76±27.44)	3.58±0.84 (+9.05±31.58)	3.18±1.30 (-6.41±26.69)		2.36±1.00 (+25.83±39.29)	2.28±0.80 (+539.22±1207.98)	2.44±1.03 (+60.76±47.17)			0.7341	0.6830	0.8467		-
		Pyrene	0.84±0.54 (+582.00±1296.19)	0.68±0.31 (+417.67±940.73)	0.70±0.39 (+299.56±578.41)		2.32±0.59 (+23.65±30.56)	2.06±0.54 (+7.99±33.92)	1.90±0.46 (-11.07±58.78)		1.22±0.47 (+18.51±40.00)	1.14±0.33 (+339.66±760.67)	1.00±0.35 (+3.44±34.39)			0.2750	0.5774	0.8077		-
		1-Methylnaphthalene	0.19±0.13 (+103.33±335.03)	0.19±0.09 (+68.33±242.84)	0.25±0.17 (+105.83±237.31)		0.50±0.28 (-20.24±19.53)	0.48±0.13 (-11.86±11.47)	0.48±0.19 (-23.05±36.15)		0.30±0.00 (-15.00±13.69)	0.30±0.10 (+37.00±147.55)	0.30±0.10 (-1.67±36.51)			0.8237	0.9265	0.9005		-
		2-Methylnaphthalene	0.21±0.14 (+108.33±331.87)	0.23±0.11 (+78.33±236.41)	0.25±0.11 (+122.50±235.92)		0.60±0.29 (+0.33±22.99)	0.58±0.18 (+10.00±20.55)	0.50±0.17 (-21.40±37.63)		0.30±0.07 (-27.00±27.75)	0.32±0.08 (+69.76±240.70)	0.30±0.07 (-10.00±13.69)			0.6318	0.8350	0.6985		-
		1,3-Dimethylnaphthalene	0.31±0.24 (+228.00±599.99)	0.46±0.48 (+481.33±1128.75)	0.51±0.58 (+280.33±460.82)		0.86±0.36 (+10.10±33.65)	0.86±0.15 (+7.86±18.28)	0.78±0.40 (-17.74±35.96)		0.48±0.08 (-7.67±28.42)	0.50±0.19 (+92.48±228.76)	0.60±0.34 (+41.67±57.13)			0.5431	0.8437	0.7710		-
		2,3,5-Trimethylnaphthalene	0.10±0.11 (+75.00±239.79)	0.17±0.24 (+205.00±501.37)	0.20±0.23 (+265.00±488.49)		0.34±0.11 (+16.67±58.93)	0.34±0.09 (-1.67±43.46)	0.30±0.14 (-49.89±27.60)		0.22±0.04 (+23.33±52.17)	0.22±0.11 (+13.33±55.78)	0.21±0.12 (+55.00±103.68)			0.8014	0.5142	0.1368		-
	IVT2	PCBs	28.38±21.11 (-4.31±38.24)	21.77±14.99 (-11.59±37.82)	32.19±22.12 (+9.08±39.86)		84.86±30.11 (+7.43±13.49)	73.04±19.84 (+5.60±20.43)	68.12±31.23 (-32.32±27.89)		44.56±21.20 (+13.76±29.59)	41.02±23.61 (-15.41±21.64)	44.08±21.42 (-1.33±17.93)			0.4223	0.8186	0.1212		-
		C10-C50	1029.60±847.71 (-48.37±27.04)	870.00±654.30 (-50.60±16.95)	1338.40±1002.80 (-27.45±39.22)		3728.00±1068.70 (-34.94±7.52)	3320.00±835.31 (-34.90±12.00)	2968.00±1199.49 (-56.14±20.21)		1782.00±667.96 (-31.23±14.83)	1686.00±600.65 (-54.80±6.30)	1707.40±770.08 (-41.73±8.37)			0.5895	0.9943	0.0915		-
		Cadmium	1.00±0.50 (-44.59±26.58)	1.19±0.50 (-33.78±23.53)	1.09±0.41 (-38.90±20.09)		1.68±0.19 (-22.19±6.20)	1.66±0.17 (-25.16±7.40)	1.60±0.16 (-30.82±7.67)		1.32±0.19 (-28.27±8.00)	1.28±0.19 (-36.39±10.54)	1.26±0.21 (-32.32±5.36)			0.7920	0.2824	0.1495		-
		Chromium	336.20±221.56 (-19.90±45.57)	380.00±264.18 (-11.59±37.31)	323.20±224.41 (-23.07±31.76)		897.80±141.00 (+3.34±7.08)	875.80±50.95 (-0.90±7.67)	795.20±75.65 (-16.47±16.46)		541.40±154.18 (-7.38±16.87)	539.00±79.43 (-20.08±16.06)	486.00±161.91 (-15.24±18.05)			0.3148	0.5857	0.5127		-
		Copper	787.40±812.22 (-11.41±63.80)	612.20±543.70 (-22.71±40.21)	623.80±470.35 (-23.24±33.05)		2312.00±723.58 (-0.72±3.15)	1876.00±553.61 (-10.16±13.27)	2392.00±769.66 (-14.41±22.67)		1173.00±760.65 (-11.76±23.63)	1018.40±577.72 (-25.21±17.79)	1045.20±556.02 (-15.69±12.56)			0.3642	0.7989	0.9336		-
		Nickel	53.20±15.12 (-19.68±13.80)	46.80±21.68 (-30.47±26.01)	49.00±12.79 (-25.91±8.01)		83.60±7.37 (-18.61±4.77)	79.60±3.36 (-23.07±5.88)	79.80±3.27 (-28.73±7.61)		65.40±9.37 (-20.14±6.63)	64.00±6.56 (-27.47±7.17)	63.40±8.99 (-23.52±8.80)			0.1982	0.9124	0.5738		-
		Zinc	193.40±93.25 (-17.97±32.18)	189.80±116.16 (-21.60±34.35)	186.00±87.55 (-22.01±18.91)		438.40±73.64 (-4.74±7.01)	428.00±47.56 (-7.58±7.01)	410.80±47.55 (-19.43±13.00)		281.00±84.36 (-13.22±12.94)	276.80±38.23 (-23.22±11.03)	259.20±65.85 (-19.43±14.51)			0.3775	0.6018	0.6261		-
		Acenaphthene	0.22±0.13 (+105.00±334.25)	0.28±0.22 (+180.00±514.43)	0.33±0.22 (+215.00±499.18)		0.76±0.23 (-35.78±16.03)	0.76±0.30 (-34.00±38.04)	0.82±0.42 (-44.70±37.23)		0.62±0.28 (-13.26±42.29)	0.52±0.11 (+149.84±419.56)	0.56±0.34 (-11.43±36.63)			0.7844	0.5730	0.7165		-
		Acenaphtylene	1.30±1.10 (+776.36±1858.13)	1.20±0.73 (+702.92±1675.59)	1.64±1.21 (+951.85±2207.31)		5.26±2.78 (-39.18±13.46)	4.04±0.79 (-40.93±19.82)	4.46±1.34 (-47.57±29.11)		2.62±0.84 (-39.26±20.30)	2.52±0.83 (+546.15±1315.87)	2.44±1.09 (-37.99±18.04)			0.5297	0.5601	0.5684		-
		Anthracene	4.88±2.94 (+818.98±1946.00)	6.32±4.16 (+1180.11±2722.46)	7.00±5.15 (+1380.96±3141.49)		30.14±19.09 (-24.42±13.79)	27.20±13.67 (-17.97±11.48)	25.12±9.79 (-24.43±24.51)		15.84±4.68 (-21.80±19.02)	16.76±6.30 (+1001.39±2291.22)	13.74±6.00 (-26.93±4.52)			0.4050	0.7099	0.6121		-
		Benz[a]anthracene	0.23±0.18 (+40.00±148.53)	0.16±0.11 (+27.50±155.72)	0.21±0.17 (+110.00±331.95)		0.70±0.31 (-31.17±18.07)	0.62±0.30 (-35.35±19.31)	0.72±0.32 (-36.12±30.88)		0.36±0.11 (-29.17±18.63)	0.40±0.16 (+36.83±147.27)	0.39±0.21 (-29.00±28.32)			0.7951	0.6913	0.7823		-
		Benzo[a]pyrene	0.07±0.03 (-20.00±27.39)	0.07±0.03 (-5.00±67.08)	0.09±0.07 (+5.00±62.25)		0.36±0.25 (-20.43±23.47)	0.26±0.09 (-24.00±25.10)	0.26±0.11 (-45.83±31.46)		0.16±0.09 (-25.00±25.00)	0.17±0.10 (-21.67±21.73)	0.15±0.07 (-20.00±27.39)			0.6120	0.6630	0.3986		-
		Benzo[ghi]perylene	0.12±0.08 (+40.00±147.48)	0.09±0.07 (+25.00±156.12)	0.14±0.11 (+50.00±145.77)		0.56±0.38 (-29.00±11.94)	0.50±0.19 (-20.44±14.86)	0.52±0.22 (-23.73±29.18)		0.24±0.09 (-37.33±12.78)	0.30±0.10 (+42.67±144.50)	0.27±0.13 (-26.67±18.07)			0.7507	0.7285	0.1987		-
		Chrysene	0.16±0.15 (+5.00±66.56)	0.12±0.08 (+26.67±155.72)	0.21±0.14 (+105.00±230.61)		0.46±0.15 (+16.67±47.14)	0.36±0.13 (-14.67±20.22)	0.46±0.11 (-23.81±35.60)		0.26±0.09 (+6.67±14.91)	0.26±0.11 (+25.00±50.00)	0.26±0.11 (+0.00±0.00)			0.8699	0.7926	0.2807		-
		Fluoranthene	0.13±0.12 (+46.67±253.97)	0.16±0.11 (+56.67±248.50)	0.35±0.25 (+286.67±577.28)		0.52±0.11 (-19.66±40.22)	0.56±0.21 (-29.68±27.47)	0.56±0.15 (-38.88±34.55)		0.38±0.08 (+8.00±42.53)	0.34±0.05 (+76.00±237.31)	0.49±0.39 (+14.67±72.60)			0.9561	0.6368	0.2075		-
		Fluorene	0.30±0.19 (+136.95±426.81)	0.36±0.21 (+186.10±511.55)	0.44±0.30 (+244.57±592.49)		1.24±0.61 (-36.47±8.69)	1.08±0.34 (-33.00±26.47)	1.12±0.31 (-46.38±30.02)		0.80±0.28 (-9.12±49.45)	0.72±0.16 (+153.33±417.66)	0.66±0.29 (-32.53±11.23)			0.6011	0.6013	0.6979		-
		Indeno[1,2,3-cd]pyrene	0.07±0.03 (+0.00±61.24)	0.07±0.03 (+0.00±61.24)	0.11±0.08 (+65.00±145.34)		0.44±0.34 (-24.67±16.26)	0.32±0.13 (-25.33±15.92)	0.36±0.17 (-27.90±33.99)		0.18±0.08 (-31.67±20.75)	0.19±0.11 (-20.00±20.92)	0.17±0.07 (-10.00±22.36)			0.3467	0.6934	0.7126		-
		Naphthalene	0.10±0.06 (+6.67±164.30)	0.15±0.10 (+58.33±247.35)	0.15±0.10 (+61.67±246.76)		0.34±0.11 (-47.22±14.96)	0.34±0.05 (-36.57±20.91)	0.34±0.11 (-43.10±39.50)		0.28±0.08 (-18.33±17.08)	0.26±0.05 (+31.90±150.45)	0.19±0.09 (-36.67±21.73)			0.4204	0.6934	0.4534		-
		Phenanthrene	0.52±0.22 (+212.94±608.04)	1.02±1.01 (+431.33±1045.64)	0.98±0.68 (+603.56±1396.90)		1.72±0.37 (-40.47±20.51)	2.50±1.83 (-25.43±59.81)	2.32±2.03 (-37.66±38.79)		2.26±1.34 (+18.14±59.33)	1.58±0.60 (+511.22±1223.65)	1.60±1.28 (-5.76±47.15)			0.7216	0.5997	0.9301		-
		Pyrene	0.36±0.25 (+174.00±517.95)	0.42±0.25 (+265.44±690.44)	0.78±0.65 (+656.22±1479.30)		1.56±0.54 (-16.90±31.07)	1.34±0.38 (-30.03±21.96)	1.46±0.33 (-36.34±34.67)		0.94±0.27 (-7.77±24.52)	0.78±0.16 (+233.84±596.14)	1.02±0.70 (-11.19±30.21)			0.8609	0.6897	0.4710		-
		1-Methylnaphthalene	0.10±0.06 (+4.17±165.94)	0.14±0.11 (+11.67±162.51)	0.16±0.11 (+65.83±246.44)		0.32±0.11 (-46.43±12.37)	0.30±0.12 (-41.76±28.35)	0.36±0.25 (-43.43±43.11)		0.30±0.12 (-18.33±24.58)	0.22±0.04 (+20.00±156.68)	0.21±0.10 (-36.67±28.01)			0.9397	0.7317	0.7255		-
		2-Methylnaphthalene	0.09±0.07 (+2.50±166.97)	0.12±0.08 (+10.00±162.70)	0.15±0.10 (+75.83±248.89)		0.34±0.05 (-32.83±39.85)	0.30±0.07 (-38.50±27.36)	0.34±0.21 (-47.45±36.84)		0.24±0.11 (-41.00±32.31)	0.22±0.04 (+15.24±159.33)	0.19±0.11 (-45.00±32.60)			0.6700	0.9974	0.3223		-
		1,3-Dimethylnaphthalene	0.19±0.11 (+62.33±247.26)	0.26±0.18 (+106.67±332.62)	0.31±0.19 (+182.00±411.55)		0.48±0.04 (-34.13±23.52)	0.58±0.37 (-25.20±55.19)	0.62±0.55 (-40.09±41.52)		0.52±0.34 (-5.33±57.28)	0.42±0.11 (+116.48±326.49)	0.41±0.34 (-16.00±50.92)			0.7130	0.6226	0.7969		-
		2,3,5-Trimethylnaphthalene	0.05±0.00 (-25.00±35.36)	0.11±0.08 (+50.00±141.42)	0.12±0.08 (+115.00±181.66)		0.20±0.00 (-30.00±29.81)	0.26±0.17 (-28.33±55.78)	0.25±0.22 (-49.40±38.31)		0.24±0.17 (+13.33±46.25)	0.18±0.04 (+33.33±150.92)	0.19±0.13 (+16.67±55.28)			0.8442	0.1759	0.2499		-
	IVT3	PCBs	29.79±32.07 (+2.39±79.92)	33.66±21.92 (+21.33±33.86)	33.73±32.33 (+10.77±70.18)		93.38±36.64 (+17.26±14.54)	75.50±17.47 (+10.11±25.09)	101.50±27.06 (+1.04±16.01)		40.82±20.52 (+9.81±55.81)	48.24±24.56 (+3.69±27.61)	50.18±27.92 (+10.64±29.06)			0.9677	0.9852	0.8948		-
		C10-C50	862.20±1055.91 (-62.23±22.85)	846.80±600.89 (-54.76±12.92)	772.80±708.86 (-58.47±33.05)		3374.00±1424.60 (-42.01±17.42)	2600.00±706.12 (-48.11±14.81)	3016.00±494.30 (-55.45±13.80)		1596.00±745.84 (-40.60±13.60)	1401.00±559.83 (-62.65±6.14)	1516.20±795.60 (-50.56±16.53)			0.5402	0.3272	0.3102		-
		Cadmium	1.76±0.46 (-1.55±14.44)	1.98±0.33 (+11.77±11.92)	1.80±0.44 (+0.95±17.03)		2.14±0.22 (-0.54±10.31)	2.20±0.20 (-0.79±8.59)	2.32±0.47 (+0.01±18.49)		1.78±0.16 (-3.14±5.80)	1.96±0.19 (-2.54±12.05)	1.88±0.23 (+1.32±6.75)			0.6715	0.4114	0.6571		-
		Chromium	344.00±255.00 (-21.99±24.90)	478.40±229.45 (+18.28±22.24)	390.40±240.02 (+1.44±57.98)		852.80±156.55 (-1.76±12.34)	812.40±33.07 (-7.67±11.51)	849.60±161.20 (-10.86±22.07)		507.20±58.84 (-11.67±7.95)	599.40±64.47 (-10.98±16.19)	514.00±189.08 (-12.82±13.67)			0.4321	0.594	0.3416		-
		Copper	761.60±703.44 (-7.70±62.52)	864.40±513.41 (+6.56±22.02)	902.40±815.99 (+6.70±59.71)		2204.00±890.19 (-6.16±14.91)	1905.20±554.54 (-8.71±16.25)	2406.00±801.95 (-13.39±26.95)		1052.40±542.01 (-16.71±10.39)	1187.20±588.65 (-11.46±17.95)	1117.00±567.78 (-9.27±9.76)			0.9081	0.4614	0.9636		-
		Nickel	53.40±17.26 (-20.16±8.15)	59.20±14.48 (-10.52±8.59)	54.80±17.88 (-16.48±23.75)		85.00±9.14 (-17.20±7.64)	82.40±2.61 (-20.28±6.85)	86.60±13.01 (-22.45±14.99)		65.60±4.77 (-19.47±4.53)	70.40±3.91 (-20.15±5.58)	68.00±10.58 (-18.23±7.91)			0.8629	0.6445	0.6783		-
		Zinc	216.00±111.22 (-10.77±18.55)	262.80±93.57 (+11.54±11.62)	238.00±110.56 (+1.60±37.00)		474.20±131.97 (+2.36±19.13)	424.00±28.04 (-8.08±8.80)	459.40±75.07 (-9.69±19.26)		286.00±38.65 (-9.69±6.43)	339.20±44.46 (-5.51±16.57)	294.80±78.06 (-9.48±11.59)			0.6489	0.4916	0.4721		-
		Acenaphthene	0.21±0.17 (+130.00±430.66)	0.30±0.20 (+196.67±506.13)	0.22±0.21 (+140.83±427.35)		1.00±0.72 (-21.06±42.41)	0.72±0.41 (-40.00±34.40)	0.72±0.16 (-57.56±23.12)		0.40±0.16 (-45.74±20.03)	0.60±0.14 (+273.33±686.00)	0.66±0.62 (+2.86±80.91)			0.2864	0.7034	0.4347		-
		Acenaphtylene	1.44±1.33 (+1373.45±3201.26)	1.82±1.33 (+955.70±2205.07)	1.64±1.50 (+988.62±2298.65)		6.34±3.48 (-29.32±15.84)	3.88±1.23 (-43.36±20.93)	5.64±1.27 (-36.19±24.84)		2.64±0.80 (-38.32±24.58)	3.12±0.90 (+798.44±1845.78)	2.84±1.36 (-29.20±11.55)			0.3446	0.5793	0.4569		-
		Anthracene	6.98±6.39 (+1754.65±4022.33)	9.92±6.65 (+1946.11±4362.59)	8.00±6.64 (+1733.60±3922.63)		39.90±26.29 (+2.08±47.45)	25.92±9.61 (-18.87±16.04)	32.26±11.08 (-3.44±25.54)		17.40±7.01 (-15.99±29.50)	21.52±8.73 (+1776.45±3982.30)	16.52±6.72 (-10.01±15.07)			0.3148	0.6308	0.4780		-
		Benz[a]anthracene	0.19±0.18 (+135.00±427.78)	0.23±0.16 (+110.00±330.53)	0.19±0.19 (+97.50±338.47)		0.86±0.50 (-23.64±18.28)	0.58±0.16 (-36.93±13.77)	0.78±0.19 (-29.71±34.22)		0.34±0.11 (-32.50±20.92)	0.48±0.13 (+125.56±321.78)	0.38±0.19 (-26.56±27.77)			0.3266	0.8726	0.5942		-
		Benzo[a]pyrene	0.09±0.07 (+35.00±151.66)	0.12±0.08 (+50.00±141.42)	0.11±0.08 (+45.00±146.20)		0.38±0.20 (-15.86±17.12)	0.22±0.08 (-36.33±25.34)	0.30±0.07 (-33.33±47.14)		0.11±0.05 (-45.00±27.39)	0.14±0.05 (-13.33±68.11)	0.15±0.10 (-20.00±44.72)			0.8559	0.3483	0.4051		-
		Benzo[ghi]perylene	0.15±0.15 (+115.00±328.63)	0.18±0.13 (+100.00±226.38)	0.15±0.14 (+85.00±236.91)		0.66±0.36 (-11.67±31.10)	0.46±0.13 (-25.24±15.91)	0.58±0.15 (-11.51±36.19)		0.30±0.12 (-21.67±21.73)	0.38±0.08 (+102.67±225.42)	0.29±0.14 (-21.67±21.73)			0.1366	0.6568	0.5879		-
		Chrysene	0.14±0.11 (+66.67±244.10)	0.19±0.11 (+83.33±233.93)	0.14±0.11 (+31.67±154.16)		0.46±0.21 (+8.81±32.90)	0.38±0.08 (-8.00±10.95)	0.46±0.09 (-26.19±33.59)		0.22±0.11 (-10.00±32.49)	0.32±0.04 (+115.00±217.66)	0.28±0.16 (+6.67±36.51)			0.2358	0.7708	0.4980		-
		Fluoranthene	0.21±0.17 (+140.00±425.02)	0.28±0.13 (+181.67±405.53)	0.23±0.20 (+155.00±419.39)		0.84±0.50 (+11.69±51.50)	0.60±0.23 (-26.57±23.89)	0.66±0.18 (-31.30±45.69)		0.30±0.07 (-18.67±18.50)	0.60±0.16 (+310.00±666.29)	0.58±0.48 (+35.67±82.27)			0.3328	0.6144	0.2843		-
		Fluorene	0.29±0.32 (+244.10±702.29)	0.28±0.29 (+247.05±700.69)	0.29±0.29 (+249.05±699.61)		1.08±0.97 (-36.95±51.75)	0.88±0.41 (-43.62±31.79)	0.90±0.55 (-62.75±27.40)		0.50±0.35 (-49.06±27.21)	0.52±0.26 (+252.75±697.64)	0.67±0.54 (-41.61±38.99)			0.3657	0.8038	0.7155		-
		Indeno[1,2,3-cd]pyrene	0.11±0.11 (+80.00±236.11)	0.12±0.08 (+60.00±134.16)	0.11±0.08 (+65.00±145.34)		0.42±0.26 (-24.00±23.02)	0.30±0.10 (-26.67±22.11)	0.38±0.08 (-24.38±15.45)		0.19±0.09 (-26.67±30.84)	0.22±0.04 (+45.00±144.05)	0.17±0.07 (-10.00±22.36)			0.2572	0.3108	0.7952		-
		Naphthalene	0.11±0.11 (+41.67±256.24)	0.22±0.19 (+150.00±420.94)	0.15±0.15 (+93.33±340.82)		0.44±0.28 (-34.72±30.30)	0.32±0.11 (-41.10±21.03)	0.34±0.09 (-48.65±15.62)		0.24±0.11 (-31.67±23.86)	0.24±0.05 (+30.71±152.90)	0.25±0.13 (-18.33±35.55)			0.2433	0.8153	0.7129		-
		Phenanthrene	0.66±0.40 (+412.38±1055.29)	0.98±0.46 (+635.37±1489.81)	0.72±0.66 (+652.61±1592.00)		3.58±2.54 (+17.72±77.34)	2.84±2.00 (-9.31±79.85)	2.26±0.83 (-32.18±26.72)		1.36±0.46 (-23.04±32.81)	2.16±1.23 (+573.12±1301.41)	2.34±2.07 (+49.39±141.52)			0.2215	0.8564	0.6100		-
		Pyrene	0.52±0.40 (+427.94±1046.63)	0.66±0.36 (+410.72±944.52)	0.54±0.47 (+351.50±866.83)		2.12±1.21 (-0.57±29.41)	1.58±0.36 (-18.11±18.65)	1.72±0.34 (-26.39±42.76)		0.78±0.31 (-26.72±12.23)	1.30±0.34 (+585.97±1294.07)	1.20±0.81 (+6.82±35.02)			0.2588	0.6820	0.4322		-
		1-Methylnaphthalene	0.10±0.06 (+1.67±166.81)	0.15±0.10 (+55.83±249.09)	0.13±0.12 (+50.83±253.63)		0.44±0.29 (-28.57±44.03)	0.28±0.08 (-48.10±11.30)	0.30±0.07 (-54.54±4.44)		0.24±0.15 (-33.33±36.80)	0.26±0.09 (+30.00±152.64)	0.21±0.10 (-38.33±20.92)			0.3785	0.8458	0.6992		-
		2-Methylnaphthalene	0.10±0.06 (+5.00±165.37)	0.20±0.15 (+72.50±242.95)	0.17±0.17 (+62.50±249.34)		0.54±0.33 (-18.67±22.19)	0.34±0.11 (-36.83±3.35)	0.46±0.18 (-23.43±56.72)		0.24±0.11 (-43.67±28.73)	0.32±0.11 (+35.24±148.82)	0.26±0.11 (-26.67±18.07)			0.2450	0.9626	0.5918		-
		1,3-Dimethylnaphthalene	0.22±0.13 (+98.67±336.29)	0.30±0.12 (+166.33±412.16)	0.20±0.20 (+134.50±429.48)		0.82±0.61 (+4.54±70.26)	0.58±0.36 (-27.14±44.61)	0.58±0.22 (-38.42±25.28)		0.40±0.19 (-22.00±46.58)	0.52±0.18 (+207.43±499.83)	0.50±0.35 (+14.33±79.49)			0.1194	0.7379	0.5413		-
		2,3,5-Trimethylnaphthalene	0.06±0.02 (-5.00±67.08)	0.09±0.07 (+45.00±146.20)	0.09±0.07 (+55.00±152.48)		0.34±0.24 (+6.67±69.32)	0.30±0.23 (-13.33±82.83)	0.22±0.08 (-62.09±24.10)		0.13±0.07 (-18.33±72.26)	0.22±0.08 (+80.00±236.41)	0.25±0.27 (+40.00±119.37)			0.6055	0.4029	0.0609		-
	IVT4	PCBs	36.20±35.92 (+13.57±90.66)	24.55±14.98 (+12.10±45.94)	35.47±41.03 (+13.11±91.31)		91.74±38.18 (+27.68±62.59)	78.54±33.93 (+10.56±24.04)	93.98±24.37 (-4.81±25.96)		54.36±40.73 (+34.21±63.41)	52.60±35.87 (+6.96±49.01)	55.82±29.00 (+30.46±79.51)			0.7088	0.8406	0.9208		-
		C10-C50	1293.00±1521.48 (-44.26±43.52)	702.50±417.41 (-57.22±15.98)	835.00±589.10 (-48.36±27.32)		3738.00±988.62 (-29.12±32.31)	3748.00±1829.87 (-30.45±13.72)	3504.00±1723.09 (-53.90±9.57)		2453.60±2421.46 (-20.22±52.47)	1877.00±852.89 (-51.18±11.72)	2122.20±1821.66 (-30.08±49.35)			0.3819	0.5103	0.6200		-
		Cadmium	1.76±0.48 (+0.29±29.16)	1.83±0.29 (+2.04±7.27)	1.82±0.36 (+0.44±12.38)		2.18±0.33 (+2.03±20.69)	2.20±0.19 (-0.87±7.01)	2.20±0.25 (-5.13±9.67)		1.55±0.65 (-13.37±38.34)	1.92±0.19 (-4.63±10.13)	1.84±0.19 (-0.53±9.29)			0.9304	0.7123	0.8283		-
		Chromium	593.00±410.93 (+56.92±122.16)	448.25±148.93 (+4.93±14.08)	475.00±251.30 (+26.37±75.82)		961.40±190.56 (+13.24±29.37)	940.00±116.14 (+6.93±18.40)	867.40±132.49 (-9.70±17.75)		635.80±389.15 (+7.59±56.96)	667.20±143.91 (-2.71±14.00)	589.00±236.49 (-1.62±23.58)			0.4547	0.4420	0.8699		-
		Copper	1343.00±926.36 (+85.16±151.45)	641.00±372.05 (-5.91±29.13)	1076.50±1127.83 (+29.36±78.77)		2116.00±646.40 (-2.09±34.61)	2166.00±728.58 (+4.56±21.57)	2324.00±619.38 (-16.06±17.53)		1279.80±1066.33 (+1.08±57.49)	1215.00±749.35 (-10.68±24.17)	1144.60±745.10 (-11.97±20.65)			0.4514	0.1922	0.5568		-
		Nickel	58.80±20.07 (-9.21±34.10)	48.75±6.99 (-27.22±7.70)	53.25±13.74 (-18.92±21.65)		72.80±7.73 (-28.83±9.29)	71.80±5.31 (-30.53±7.73)	71.60±7.50 (-36.22±7.93)		58.80±19.51 (-28.18±21.67)	59.60±8.47 (-32.85±5.17)	60.20±9.98 (-27.47±9.82)			0.4141	0.2163	0.7701		-
		Zinc	305.00±158.82 (+32.96±72.13)	240.00±68.63 (+1.15±8.95)	264.25±107.03 (+13.25±44.27)		468.80±88.91 (+3.67±23.11)	478.00±79.59 (+3.67±18.31)	446.40±51.07 (-12.72±13.17)		333.40±192.42 (+2.87±51.37)	338.00±53.62 (-6.70±11.02)	316.20±107.35 (-4.64±16.38)			0.5130	0.4258	0.8577		-
		Acenaphthene	0.32±0.41 (+335.00±875.60)	0.48±0.43 (+497.92±1068.11)	0.31±0.19 (+222.92±455.79)		1.22±0.33 (+21.74±81.59)	1.18±0.52 (-1.56±41.47)	1.26±0.65 (-33.64±39.24)		0.70±0.58 (-10.74±62.67)	0.84±0.35 (+525.40±1215.71)	0.80±0.67 (+22.86±85.33)			0.2738	0.8893	0.5137		-
		Acenaphtylene	2.24±2.29 (+2149.10±4892.04)	1.70±1.06 (+1459.24±2960.81)	1.92±1.65 (+1073.21±2151.84)		8.04±2.52 (+6.15±52.65)	6.64±1.95 (-7.32±18.68)	7.86±2.59 (-12.25±33.62)		5.02±4.00 (+4.15±61.68)	4.86±1.80 (+2095.84±4698.10)	4.98±4.08 (+22.42±100.06)			0.3484	0.6285	0.5941		-
		Anthracene	7.32±7.95 (+2001.06±4583.41)	9.55±6.62 (+2216.73±4455.67)	7.60±4.67 (+1523.65±3051.39)		30.88±7.60 (-1.69±54.12)	33.92±12.69 (+10.89±42.72)	30.84±10.19 (-2.86±42.95)		26.08±22.01 (+14.45±80.58)	24.84±7.76 (+3086.23±6911.56)	24.66±23.45 (+14.01±75.09)			0.1505	0.6183	0.7513		-
		Benz[a]anthracene	0.28±0.33 (+260.00±693.86)	0.24±0.15 (+162.50±361.42)	0.24±0.15 (+131.25±256.07)		0.90±0.35 (+9.77±74.95)	0.78±0.23 (-11.43±33.45)	0.94±0.34 (-19.72±43.02)		0.57±0.42 (+8.33±79.77)	0.62±0.26 (+252.22±585.94)	0.76±0.84 (+65.56±215.93)			0.4955	0.7328	0.7502		-
		Benzo[a]pyrene	0.13±0.12 (+85.00±234.25)	0.08±0.03 (+12.50±62.92)	0.10±0.07 (+25.00±50.00)		0.40±0.10 (+18.57±85.21)	0.32±0.13 (-7.33±36.77)	0.38±0.08 (-19.17±42.04)		0.29±0.25 (+30.00±69.37)	0.24±0.11 (+50.00±141.42)	0.23±0.16 (+10.00±54.77)			0.7948	0.7310	0.8745		-
		Benzo[ghi]perylene	0.15±0.15 (+115.00±328.63)	0.14±0.08 (+75.00±150.00)	0.12±0.09 (+62.50±160.08)		0.54±0.17 (-15.67±41.62)	0.58±0.22 (-5.00±27.39)	0.50±0.10 (-22.54±30.97)		0.41±0.37 (-1.67±70.81)	0.38±0.11 (+132.67±318.16)	0.31±0.19 (-15.00±48.02)			0.0800	0.5303	0.8661		-
		Chrysene	0.21±0.19 (+171.67±413.14)	0.16±0.08 (+66.67±156.35)	0.19±0.10 (+131.25±197.25)		0.52±0.13 (+47.14±81.54)	0.42±0.08 (+5.33±30.33)	0.52±0.08 (-19.29±36.25)		0.33±0.22 (+35.00±89.44)	0.36±0.11 (+155.00±305.37)	0.36±0.24 (+48.33±114.62)			0.8121	0.7786	0.4328		-
		Fluoranthene	0.33±0.34 (+345.00±765.98)	0.28±0.17 (+212.50±458.94)	0.29±0.17 (+229.17±354.44)		0.78±0.33 (+29.26±82.77)	0.68±0.15 (-15.33±18.67)	0.78±0.33 (-26.17±53.44)		0.47±0.37 (+24.67±110.69)	0.54±0.21 (+292.50±675.09)	0.54±0.35 (+52.33±120.87)			0.7482	0.6613	0.5229		-
		Fluorene	0.15±0.20 (+110.19±441.53)	0.28±0.29 (+271.90±685.48)	0.16±0.11 (+74.17±284.96)		0.90±0.35 (-42.51±37.70)	0.88±0.64 (-45.14±44.39)	0.82±0.45 (-68.45±13.82)		0.82±1.23 (-32.67±83.32)	0.44±0.26 (+282.75±792.30)	0.65±0.70 (-43.66±52.41)			0.2464	0.9675	0.8336		-
		Indeno[1,2,3-cd]pyrene	0.15±0.15 (+130.00±319.37)	0.10±0.07 (+62.50±160.08)	0.08±0.03 (+25.00±50.00)		0.44±0.09 (+0.00±51.37)	0.36±0.13 (-14.67±20.22)	0.38±0.08 (-19.43±36.06)		0.35±0.33 (+23.33±86.08)	0.26±0.05 (+90.00±229.54)	0.25±0.19 (+20.00±75.83)			0.7741	0.3566	0.8619		-
		Naphthalene	0.17±0.20 (+128.33±431.75)	0.24±0.19 (+197.92±469.06)	0.16±0.11 (+93.75±272.62)		0.44±0.09 (-21.94±44.10)	0.46±0.11 (-17.05±17.61)	0.46±0.13 (-30.63±23.50)		0.41±0.37 (+15.00±92.87)	0.36±0.13 (+157.62±415.02)	0.27±0.23 (-8.33±73.12)			0.1299	0.8676	0.8855		-
		Phenanthrene	0.76±0.79 (+770.65±1861.33)	1.48±1.11 (+1503.52±3064.35)	0.82±0.75 (+836.32±1776.22)		3.26±1.73 (+22.54±89.77)	3.44±1.25 (+7.43±48.52)	3.20±1.71 (-0.79±54.03)		1.86±1.02 (+6.95±64.08)	2.38±1.15 (+1721.61±3901.06)	2.10±1.64 (+30.19±86.81)			0.1358	0.9094	0.8551		-
		Pyrene	0.84±0.91 (+922.17±2112.27)	0.68±0.41 (+568.33±1154.96)	0.70±0.41 (+416.46±734.22)		1.98±0.59 (+23.53±77.43)	1.68±0.26 (-12.91±14.36)	1.96±0.60 (-23.11±47.86)		1.32±1.02 (+15.07±73.03)	1.34±0.40 (+700.29±1565.13)	1.42±0.98 (+45.93±107.23)			0.6190	0.5242	0.6188		-
		1-Methylnaphthalene	0.19±0.24 (+165.83±522.62)	0.30±0.27 (+291.67±672.27)	0.19±0.10 (+103.12±267.78)		0.62±0.18 (+17.48±69.84)	0.64±0.27 (+20.95±47.08)	0.68±0.29 (+13.17±66.63)		0.39±0.30 (+10.83±84.86)	0.42±0.18 (+242.00±591.61)	0.40±0.31 (+23.33±101.11)			0.0788	0.8456	0.8975		-
		2-Methylnaphthalene	0.32±0.45 (+379.17±962.52)	0.38±0.36 (+412.50±858.66)	0.29±0.20 (+194.79±346.57)		1.08±0.38 (+112.17±126.00)	0.92±0.26 (+92.67±100.01)	1.04±0.63 (+77.29±140.31)		0.56±0.42 (+49.33±144.13)	0.72±0.31 (+400.95±839.11)	0.60±0.64 (+83.33±218.26)			0.0525	0.8262	0.6480		-
		1,3-Dimethylnaphthalene	0.28±0.36 (+290.33±788.46)	0.50±0.41 (+513.75±1057.56)	0.29±0.23 (+256.67±565.15)		0.96±0.52 (+49.94±128.43)	1.08±0.63 (+34.17±73.32)	1.02±0.63 (+18.93±86.13)		0.54±0.38 (+2.33±73.69)	0.70±0.41 (+531.43±1212.47)	0.60±0.48 (+31.00±87.64)			0.0439*	0.9442	0.8082		BGB, RCWA , RCW+SMSAB
		2,3,5-Trimethylnaphthalene	0.13±0.15 (+125.00±323.07)	0.25±0.17 (+275.00±419.32)	0.18±0.17 (+231.25±352.00)		0.48±0.23 (+90.00±153.48)	0.50±0.32 (+36.67±96.03)	0.50±0.27 (-18.93±56.35)		0.29±0.17 (+78.33±150.88)	0.36±0.15 (+233.33±487.05)	0.33±0.28 (+150.00±308.22)			0.3045	0.5572	0.4011		-
	IVT5 (GV)	PCBs	23.87±22.33 (-16.06±53.42)	27.40±21.86 (+9.72±53.16)	33.19±22.54 (+11.33±38.73)		103.84±34.83 (+31.61±9.56)	89.78±24.35 (+29.81±26.09)	106.90±46.26 (+4.45±35.25)		56.14±22.32 (+47.73±44.60)	61.20±34.18 (+30.77±40.53)	57.64±24.17 (+35.88±26.77)			0.7819	0.0808	0.3046		-
		C10-C50	593.60±643.07 (-72.32±12.30)	674.80±402.98 (-55.82±26.21)	897.80±803.55 (-56.52±18.15)		3742.00±1327.96 (-35.62±14.07)	3528.00±821.87 (-29.38±18.78)	3416.00±1614.75 (-48.95±27.76)		1670.60±583.58 (-36.10±12.04)	1831.80±838.99 (-49.81±17.89)	1812.60±955.62 (-39.66±18.54)			0.8350	0.0484*	0.2160		CtrlB, SX61A, SX64AB
		Cadmium	1.80±0.37 (+1.19±12.27)	2.08±0.54 (+15.96±13.60)	2.06±0.58 (+14.70±18.26)		2.52±0.29 (+16.73±9.15)	2.58±0.24 (+16.25±8.76)	2.50±0.48 (+7.69±19.78)		2.10±0.32 (+13.91±10.48)	2.22±0.15 (+10.58±13.16)	2.24±0.35 (+20.60±12.89)			0.5331	0.7182	0.4051		-
		Chromium	301.40±223.90 (-31.15±15.71)	405.00±171.29 (+0.66±12.27)	437.00±274.16 (+14.59±77.10)		953.40±126.96 (+10.00±5.83)	1000.20±254.59 (+11.84±20.45)	892.40±173.28 (-7.19±22.21)		607.80±117.29 (+5.17±13.54)	637.60±61.40 (-6.19±7.84)	645.00±261.99 (+5.99±19.72)			0.6212	0.5819	0.2500		-
		Copper	607.20±476.43 (-23.94±41.81)	632.20±357.95 (-16.85±24.22)	1155.80±1169.01 (+23.25±88.31)		2504.00±855.27 (+7.21±10.00)	1870.00±570.75 (-10.86±11.80)	2428.00±943.57 (-13.86±24.15)		1195.40±487.39 (-2.79±17.19)	1159.80±545.57 (-13.60±9.29)	1240.20±697.54 (-3.22±15.45)			0.5771	0.9961	0.4687		-
		Nickel	48.80±13.07 (-26.38±6.43)	55.20±9.26 (-15.29±12.03)	58.20±21.37 (-10.27±36.45)		99.60±15.53 (-3.22±12.09)	101.00±21.79 (-2.55±19.97)	96.00±17.39 (-13.70±20.51)		73.60±6.77 (-9.81±4.33)	76.40±6.07 (-13.12±10.41)	76.00±16.97 (-9.14±15.46)			0.8421	0.1800	0.5022		-
		Zinc	190.00±91.67 (-20.88±13.76)	221.40±67.34 (-4.90±9.51)	253.60±125.41 (+8.24±47.58)		477.00±65.63 (+4.05±7.04)	509.80±110.96 (+9.37±17.26)	465.40±46.05 (-8.39±17.33)		322.80±70.32 (+0.88±11.36)	339.20±22.83 (-6.02±5.72)	348.00±123.60 (+3.69±17.45)			0.6882	0.3893	0.2915		-
		Acenaphthene	0.13±0.15 (+75.83±349.06)	0.25±0.21 (+60.00±177.40)	0.14±0.15 (+80.00±346.94)		0.80±0.32 (-33.60±19.32)	0.72±0.36 (-40.56±28.28)	0.54±0.17 (-61.32±28.54)		0.32±0.08 (-54.24±17.78)	0.54±0.43 (+453.02±1144.31)	0.44±0.21 (-27.62±17.38)			0.1360	0.8196	0.4929		-
		Acenaphtylene	0.86±0.76 (+760.23±1866.99)	0.90±0.64 (+259.51±693.78)	1.30±0.92 (+895.81±2126.65)		5.88±3.12 (-34.66±4.22)	4.96±1.29 (-31.16±9.70)	5.10±2.53 (-44.18±24.90)		2.40±0.49 (-42.59±20.47)	2.74±0.90 (+985.27±2300.22)	2.52±1.13 (-37.29±14.60)			0.1703	0.8684	0.5500		-
		Anthracene	4.08±3.53 (+957.61±2287.72)	6.84±4.22 (+1188.10±2718.04)	6.50±6.14 (+1671.97±3844.95)		30.40±16.70 (-19.72±16.14)	36.38±15.92 (+10.74±5.62)	27.14±8.30 (-14.67±32.22)		16.88±4.09 (-16.00±20.11)	19.04±5.54 (+1814.27±4100.82)	17.48±9.32 (-11.20±16.45)			0.0885	0.8724	0.8137		-
		Benz[a]anthracene	0.14±0.15 (+85.00±343.97)	0.27±0.15 (+142.50±248.05)	0.20±0.15 (+100.00±335.88)		0.86±0.43 (-14.41±27.35)	0.84±0.25 (-9.74±14.77)	0.86±0.40 (-21.08±49.18)		0.40±0.12 (-14.17±42.25)	0.54±0.19 (+281.56±681.36)	0.44±0.21 (-11.11±43.21)			0.0569	0.8859	0.7964		-
		Benzo[a]pyrene	0.08±0.07 (+30.00±155.52)	0.09±0.07 (+5.00±62.25)	0.12±0.08 (+50.00±141.42)		0.44±0.23 (+0.29±30.48)	0.40±0.10 (+16.67±31.18)	0.38±0.16 (-18.33±48.02)		0.20±0.07 (+0.00±35.36)	0.22±0.08 (+78.33±236.41)	0.19±0.09 (+0.00±35.36)			0.4878	0.9377	0.3517		-
		Benzo[ghi]perylene	0.11±0.11 (+65.00±244.69)	0.14±0.11 (+55.00±144.05)	0.16±0.15 (+120.00±325.19)		0.70±0.42 (-6.33±27.24)	0.70±0.25 (+12.30±21.31)	0.64±0.30 (-3.33±42.64)		0.34±0.09 (-8.00±25.15)	0.40±0.12 (+138.67±314.87)	0.33±0.17 (-8.33±45.64)			0.0382*	0.9679	0.5303		BGB, RCWA , RCW+SMSAB
		Chrysene	0.09±0.07 (+15.00±162.70)	0.18±0.14 (+161.67±340.22)	0.12±0.08 (+25.00±156.57)		0.50±0.17 (+27.86±47.88)	0.40±0.10 (-4.00±8.94)	0.50±0.26 (-19.52±53.83)		0.22±0.04 (-3.33±34.16)	0.34±0.22 (+250.00±587.37)	0.23±0.11 (-10.00±41.83)			0.1793	0.7428	0.5436		-
		Fluoranthene	0.16±0.15 (+91.67±340.65)	0.55±0.66 (+471.67±752.72)	0.17±0.14 (+100.00±336.86)		0.86±0.27 (+38.00±92.30)	0.72±0.19 (-9.37±26.85)	0.74±0.29 (-19.87±61.96)		0.32±0.13 (-6.67±53.95)	0.74±0.82 (+839.50±1934.54)	0.40±0.20 (+7.00±60.17)			0.1139	0.8899	0.5945		-
		Fluorene	0.20±0.18 (+119.05±436.72)	0.33±0.20 (+85.43±242.41)	0.28±0.25 (+207.24±610.94)		1.36±0.59 (-28.99±11.88)	1.28±0.32 (-22.69±16.49)	1.14±0.48 (-47.08±31.80)		0.62±0.16 (-30.77±27.84)	0.78±0.22 (+387.25±957.48)	0.70±0.30 (-28.51±13.65)			0.0958	0.8557	0.7952		-
		Indeno[1,2,3-cd]pyrene	0.08±0.07 (+35.00±151.66)	0.11±0.08 (+50.00±141.42)	0.13±0.12 (+90.00±230.22)		0.50±0.31 (-6.00±26.08)	0.50±0.14 (+21.33±24.22)	0.50±0.24 (+3.05±48.16)		0.24±0.09 (+3.33±58.21)	0.28±0.13 (+95.00±228.04)	0.25±0.13 (+25.00±50.00)			0.0956	0.8909	0.6881		-
		Naphthalene	0.08±0.07 (-1.67±168.68)	0.14±0.11 (+53.33±250.32)	0.11±0.11 (+41.67±256.24)		0.36±0.09 (-42.50±17.22)	0.40±0.07 (-27.05±15.66)	0.32±0.08 (-51.90±14.72)		0.22±0.04 (-33.33±20.41)	0.26±0.05 (+66.90±242.45)	0.19±0.09 (-36.67±21.73)			0.0346*	0.7134	0.8299		BGB, RCWA , RCW+SMSAB
		Phenanthrene	0.60±0.62 (+602.79±1507.84)	1.26±1.13 (+548.02±1208.73)	0.66±0.65 (+609.56±1504.33)		2.74±1.02 (+0.16±59.55)	2.96±0.95 (-11.57±22.01)	2.04±1.02 (-36.49±34.29)		1.44±0.76 (-18.41±50.84)	1.60±0.71 (+629.58±1493.01)	1.78±0.51 (+18.91±17.95)			0.0990	0.8892	0.7853		-
		Pyrene	0.38±0.37 (+327.33±879.21)	1.14±1.16 (+623.94±1027.16)	0.46±0.33 (+342.44±870.75)		2.08±0.54 (+16.76±52.11)	1.88±0.36 (-3.50±13.29)	2.02±0.74 (-10.16±66.74)		0.90±0.32 (-9.03±40.33)	1.74±1.73 (+1885.43±4256.72)	0.96±0.44 (-10.58±28.75)			0.0913	0.8488	0.6187		-
		1-Methylnaphthalene	0.08±0.07 (-4.17±170.12)	0.15±0.07 (+23.33±157.83)	0.11±0.11 (+39.17±257.72)		0.42±0.13 (-26.57±30.23)	0.44±0.09 (-17.52±12.04)	0.36±0.13 (-41.27±28.94)		0.26±0.09 (-25.00±34.36)	0.28±0.08 (+104.00±333.21)	0.27±0.13 (-18.33±39.70)			0.0260*	0.4966	0.7407		BGB, RCWA , RCW+SMSB
		2-Methylnaphthalene	0.08±0.07 (-0.83±168.85)	0.11±0.05 (-18.33±74.16)	0.11±0.11 (+42.50±256.18)		0.38±0.11 (-30.00±36.13)	0.38±0.13 (-27.67±16.65)	0.36±0.09 (-42.93±26.73)		0.20±0.07 (-50.33±29.59)	0.22±0.04 (+15.71±159.19)	0.23±0.11 (-35.00±28.50)			0.0592	0.7583	0.8204		-
		1,3-Dimethylnaphthalene	0.13±0.15 (+76.17±348.86)	0.25±0.21 (+61.33±176.24)	0.18±0.19 (+130.33±431.78)		0.62±0.08 (-14.38±35.33)	0.60±0.12 (-24.13±17.29)	0.42±0.13 (-51.92±24.61)		0.32±0.13 (-35.67±38.90)	0.32±0.08 (+99.90±335.62)	0.36±0.18 (-17.67±27.73)			0.0447*	0.8643	0.4749		BGB, RCWA , RCW+SMSAB
		2,3,5-Trimethylnaphthalene	0.08±0.07 (+35.00±151.66)	0.13±0.15 (+135.00±322.88)	0.08±0.07 (+35.00±151.66)		0.36±0.15 (+31.67±100.42)	0.28±0.04 (-21.67±21.73)	0.22±0.08 (-56.61±29.94)		0.12±0.08 (-23.33±75.78)	0.13±0.07 (+11.67±161.98)	0.15±0.10 (+13.33±106.33)			0.4380	0.6157	0.0809		-
	The first value is the average (mean±SD, n=5) contaminant concentrations (mg kg-1). Value in parentheses in the same cell represent the mean IVx (mean±SD, n=5) (%). Significance levels (p-value) are shown and asterisks (∗p ≤ 0.05, ∗∗p ≤ 0.01, ∗∗∗p ≤ 0.001) indicate a significant effect of Cover, Cultivar or Cover*Cultivar on IVx values. Capital letters in the final column were used to identify si…

## Sheet: Table S2
	Table S2. Mean variation rates (VR) of soil contaminant concentrations by treatment at each subsequent sampling time.
			Ctrl				SX61				SX64				p-value					Interpretation
																Cover	Cultivar	Cover*Cultivar
		Parameters	BG	RCW	RCW+SMS		BG	RCW	RCW+SMS		BG	RCW	RCW+SMS		Df	2	2	4
	VRT1	PCBs	51.42±44.30 (+57.75±108.08)	35.18±22.99 (+22.01±30.32)	40.97±30.24 (+32.96±57.50)		121.72±42.96 (+56.89±32.07)	105.96±15.06 (+56.17±29.30)	120.86±29.34 (+21.09±22.02)		48.76±27.53 (+38.78±73.12)	62.30±28.57 (+33.33±26.20)	61.66±28.10 (+43.04±23.60)			0.5550	0.9590	0.5128		-
		C10-C50	1779.60±1777.43 (-15.72±37.03)	1414.00±848.38 (-18.88±10.91)	1438.20±903.76 (-17.65±38.91)		4128.00±1407.19 (-28.47±13.33)	3876.00±797.30 (-22.60±19.72)	3840.00±726.77 (-42.78±19.70)		2102.00±529.41 (-16.24±22.97)	2172.00±892.26 (-43.01±7.55)	1998.00±758.99 (-24.15±19.58)			0.4373	0.4512	0.4173		-
		Cadmium	2.06±0.51 (+15.29±17.03)	2.16±0.32 (+22.16±12.86)	2.06±0.36 (+16.47±15.58)		2.58±0.33 (+19.40±9.65)	2.58±0.15 (+16.41±7.25)	2.64±0.26 (+13.86±9.49)		2.24±0.15 (+22.03±6.47)	2.18±0.16 (+8.15±7.03)	2.20±0.23 (+19.00±11.69)			0.7686	0.9157	0.2634		-
		Chromium	406.60±309.21 (-4.04±39.38)	470.00±161.44 (+19.62±19.32)	416.40±196.62 (+11.04±52.60)		887.80±178.74 (+1.99±12.53)	901.00±118.96 (+2.04±14.73)	904.00±182.03 (-5.56±22.73)		617.00±77.92 (+9.36±24.98)	617.40±86.82 (-8.90±13.73)	544.80±183.32 (-7.00±15.55)			0.8490	0.7314	0.1652		-
		Copper	1005.00±856.14 (+16.92±76.40)	837.20±471.88 (+7.54±27.53)	1014.60±798.84 (+13.27±50.89)		2434.00±1020.90 (+2.63±15.62)	2022.40±621.88 (-3.89±16.99)	2564.00±809.65 (-8.26±23.09)		1157.60±464.72 (-4.23±20.39)	1105.20±676.76 (-19.97±20.56)	1175.40±646.85 (-8.36±12.10)			0.7624	0.2938	0.9903		-
		Nickel	63.80±23.69 (-4.60±20.00)	64.80±11.39 (-1.06±8.51)	63.80±15.01 (-1.95±22.05)		96.80±10.64 (-5.79±7.87)	95.80±4.97 (-7.41±7.19)	97.80±9.09 (-12.76±10.84)		80.00±3.39 (-1.51±8.17)	77.20±7.89 (-12.66±6.63)	76.60±12.90 (-8.09±9.47)			0.6890	0.6150	0.3691		-
		Zinc	239.80±131.48 (-1.59±23.66)	253.40±67.37 (+9.58±12.04)	247.40±85.92 (+7.29±30.96)		469.20±107.60 (+1.39±12.69)	456.20±59.61 (-1.46±10.96)	476.80±54.35 (-6.33±16.35)		321.20±15.34 (+2.92±16.42)	322.40±43.06 (-10.70±10.97)	300.00±79.28 (-7.89±12.91)			0.5491	0.1863	0.3140		-
		Acenaphthene	0.40±0.29 (+291.67±678.64)	0.52±0.44 (+496.67±1120.29)	0.46±0.38 (+248.33±421.82)		1.16±0.61 (-9.30±9.58)	1.18±0.36 (-1.44±29.17)	0.98±0.31 (-36.23±42.82)		0.70±0.25 (-5.98±21.27)	0.70±0.14 (+171.11±407.61)	0.68±0.19 (+29.52±44.08)			0.4869	0.5036	0.4298		-
		Acenaphtylene	2.36±1.68 (+1682.74±3811.02)	1.86±1.14 (+651.29±1480.77)	1.96±1.45 (+691.79±1570.42)		6.52±3.72 (-27.64±8.01)	5.54±1.40 (-21.62±21.82)	5.90±1.70 (-29.93±40.79)		3.16±0.95 (-26.59±26.70)	3.22±1.48 (+716.80±1667.70)	2.92±1.29 (-20.33±27.83)			0.2958	0.3982	0.7478		-
		Anthracene	8.62±5.63 (+1726.39±3898.44)	9.38±3.47 (+1220.33±2699.90)	7.70±3.50 (+1119.51±2505.16)		35.08±16.33 (-7.58±10.74)	33.74±8.01 (+8.45±19.02)	31.20±6.49 (-1.09±41.34)		18.54±3.96 (-6.64±25.76)	20.44±6.17 (+1572.76±3537.06)	17.14±5.90 (-3.37±18.74)			0.2521	0.5060	0.7950		-
		Benz[a]anthracene	0.29±0.20 (+160.00±414.43)	0.24±0.11 (+55.00±137.39)	0.23±0.13 (+60.00±148.53)		0.88±0.39 (-16.05±10.70)	0.74±0.22 (-19.51±23.23)	0.74±0.19 (-30.18±41.92)		0.44±0.11 (-13.33±12.64)	0.44±0.17 (+79.06±235.41)	0.38±0.13 (-20.22±21.26)			0.3456	0.4482	0.9406		-
		Benzo[a]pyrene	0.16±0.11 (+100.00±223.61)	0.10±0.06 (+10.00±54.77)	0.12±0.08 (+20.00±44.72)		0.34±0.17 (-21.57±20.83)	0.30±0.07 (-9.67±36.64)	0.34±0.09 (-19.17±68.44)		0.22±0.04 (+15.00±48.73)	0.16±0.09 (-11.67±63.36)	0.17±0.07 (-10.00±22.36)			0.2946	0.1770	0.5357		-
		Benzo[ghi]perylene	0.18±0.14 (+130.00±319.37)	0.17±0.10 (+70.00±130.38)	0.16±0.11 (+60.00±138.74)		0.66±0.30 (-10.33±14.16)	0.62±0.13 (+3.06±27.85)	0.60±0.12 (-5.60±46.84)		0.32±0.08 (-12.33±31.13)	0.32±0.13 (+46.00±142.49)	0.30±0.14 (-10.00±32.49)			0.0932	0.4169	0.9844		-
		Chrysene	0.40±0.19 (+273.33±367.73)	0.30±0.07 (+176.67±216.54)	0.32±0.13 (+180.00±214.22)		0.66±0.19 (+62.38±35.25)	0.58±0.18 (+40.00±40.00)	0.60±0.17 (+4.52±57.93)		0.42±0.18 (+73.33±54.77)	0.38±0.08 (+135.00±207.36)	0.36±0.09 (+63.33±81.99)			0.3042	0.2282	0.5567		-
		Fluoranthene	0.32±0.19 (+228.33±491.30)	0.32±0.22 (+261.67±583.20)	0.31±0.24 (+193.33±328.84)		0.90±0.20 (+30.71±29.26)	0.82±0.19 (+5.65±39.72)	0.70±0.19 (-22.93±52.27)		0.56±0.27 (+52.00±74.45)	0.44±0.11 (+96.00±226.70)	0.42±0.13 (+14.33±33.32)			0.1964	0.6373	0.7267		-
		Fluorene	0.52±0.38 (+360.95±861.83)	0.52±0.26 (+326.48±767.92)	0.58±0.33 (+214.29±398.13)		1.80±1.25 (-12.85±23.21)	1.52±0.49 (-6.91±31.82)	1.48±0.46 (-31.62±34.72)		0.90±0.29 (-2.53±36.94)	0.92±0.26 (+208.83±498.68)	0.82±0.28 (-8.28±28.00)			0.4537	0.5569	0.8269		-
		Indeno[1,2,3-cd]pyrene	0.16±0.11 (+120.00±216.79)	0.10±0.06 (+20.00±44.72)	0.12±0.10 (+50.00±100.00)		0.50±0.25 (-6.00±8.94)	0.44±0.11 (+6.67±20.55)	0.48±0.11 (-0.38±41.41)		0.24±0.05 (-1.67±32.49)	0.24±0.11 (+45.00±144.05)	0.21±0.10 (+5.00±27.39)			0.8761	0.3859	0.6770		-
		Naphthalene	0.18±0.14 (+103.33±335.03)	0.19±0.11 (+75.00±239.79)	0.21±0.14 (+118.33±328.53)		0.42±0.13 (-35.28±12.56)	0.38±0.04 (-30.90±8.78)	0.40±0.12 (-31.90±48.08)		0.26±0.05 (-23.33±13.69)	0.26±0.09 (+29.76±151.36)	0.22±0.08 (-21.67±21.73)			0.5437	0.7400	0.8995		-
		Phenanthrene	1.06±0.57 (+756.02±1757.72)	1.66±1.67 (+1802.93±4079.30)	1.94±2.40 (+619.81±1188.08)		3.78±1.59 (+21.76±27.44)	3.58±0.84 (+9.05±31.58)	3.18±1.30 (-6.41±26.69)		2.36±1.00 (+25.83±39.29)	2.28±0.80 (+539.22±1207.98)	2.44±1.03 (+60.76±47.17)			0.7341	0.6830	0.8467		-
		Pyrene	0.84±0.54 (+582.00±1296.19)	0.68±0.31 (+417.67±940.73)	0.70±0.39 (+299.56±578.41)		2.32±0.59 (+23.65±30.56)	2.06±0.54 (+7.99±33.92)	1.90±0.46 (-11.07±58.78)		1.22±0.47 (+18.51±40.00)	1.14±0.33 (+339.66±760.67)	1.00±0.35 (+3.44±34.39)			0.2750	0.5774	0.8077		-
		1-Methylnaphthalene	0.19±0.13 (+103.33±335.03)	0.19±0.09 (+68.33±242.84)	0.25±0.17 (+105.83±237.31)		0.50±0.28 (-20.24±19.53)	0.48±0.13 (-11.86±11.47)	0.48±0.19 (-23.05±36.15)		0.30±0.00 (-15.00±13.69)	0.30±0.10 (+37.00±147.55)	0.30±0.10 (-1.67±36.51)			0.8237	0.9265	0.9005		-
		2-Methylnaphthalene	0.21±0.14 (+108.33±331.87)	0.23±0.11 (+78.33±236.41)	0.25±0.11 (+122.50±235.92)		0.60±0.29 (+0.33±22.99)	0.58±0.18 (+10.00±20.55)	0.50±0.17 (-21.40±37.63)		0.30±0.07 (-27.00±27.75)	0.32±0.08 (+69.76±240.70)	0.30±0.07 (-10.00±13.69)			0.6318	0.8350	0.6985		-
		1,3-Dimethylnaphthalene	0.31±0.24 (+228.00±599.99)	0.46±0.48 (+481.33±1128.75)	0.51±0.58 (+280.33±460.82)		0.86±0.36 (+10.10±33.65)	0.86±0.15 (+7.86±18.28)	0.78±0.40 (-17.74±35.96)		0.48±0.08 (-7.67±28.42)	0.50±0.19 (+92.48±228.76)	0.60±0.34 (+41.67±57.13)			0.5431	0.8437	0.7710		-
		2,3,5-Trimethylnaphthalene	0.10±0.11 (+75.00±239.79)	0.17±0.24 (+205.00±501.37)	0.20±0.23 (+265.00±488.49)		0.34±0.11 (+16.67±58.93)	0.34±0.09 (-1.67±43.46)	0.30±0.14 (-49.89±27.60)		0.22±0.04 (+23.33±52.17)	0.22±0.11 (+13.33±55.78)	0.21±0.12 (+55.00±103.68)			0.8014	0.5142	0.1368		-
	VRT2	PCBs	28.38±21.11 (-21.75±42.17)	21.77±14.99 (-24.97±35.78)	32.19±22.12 (-13.32±20.57)		84.86±30.11 (-29.72±14.98)	73.04±19.84 (-31.17±14.05)	68.12±31.23 (-43.52±20.32)		44.56±21.20 (+9.11±81.53)	41.02±23.61 (-36.55±10.03)	44.08±21.42 (-30.57±10.56)			0.3254	0.6174	0.3072		-
		C10-C50	1029.60±847.71 (-36.44±28.76)	870.00±654.30 (-39.11±19.02)	1338.40±1002.80 (-14.60±16.21)		3728.00±1068.70 (-6.73±18.71)	3320.00±835.31 (-13.64±14.94)	2968.00±1199.49 (-24.58±17.74)		1782.00±667.96 (-16.61±11.76)	1686.00±600.65 (-20.52±7.10)	1707.40±770.08 (-17.59±27.73)			0.8501	0.1299	0,0455*		RCW:(CtrlB, SX61A, SX64A)
		Cadmium	1.00±0.50 (-48.17±32.69)	1.19±0.50 (-46.31±17.51)	1.09±0.41 (-45.67±20.02)		1.68±0.19 (-34.74±4.04)	1.66±0.17 (-35.69±5.00)	1.60±0.16 (-39.31±3.54)		1.32±0.19 (-40.93±8.85)	1.28±0.19 (-41.43±6.34)	1.26±0.21 (-42.88±4.94)			0.893	0.4564	0.9645		-
		Chromium	336.20±221.56 (+2.50±79.94)	380.00±264.18 (-24.57±31.29)	323.20±224.41 (-18.67±34.30)		897.80±141.00 (+2.67±15.69)	875.80±50.95 (-0.96±18.65)	795.20±75.65 (-10.42±11.22)		541.40±154.18 (-9.04±36.19)	539.00±79.43 (-12.54±7.46)	486.00±161.91 (-9.01±11.96)			0.4788	0.8178	0.8558		-
		Copper	787.40±812.22 (-2.85±91.41)	612.20±543.70 (-29.66±30.86)	623.80±470.35 (-20.45±36.15)		2312.00±723.58 (-1.73±12.95)	1876.00±553.61 (-5.31±12.47)	2392.00±769.66 (-6.71±11.49)		1173.00±760.65 (-2.96±40.34)	1018.40±577.72 (-5.71±10.31)	1045.20±556.02 (-7.01±17.63)			0.5762	0.7537	0.9362		-
		Nickel	53.20±15.12 (-10.98±32.54)	46.80±21.68 (-29.40±25.90)	49.00±12.79 (-21.97±14.65)		83.60±7.37 (-13.11±9.00)	79.60±3.36 (-16.73±5.63)	79.80±3.27 (-18.08±4.45)		65.40±9.37 (-18.32±10.98)	64.00±6.56 (-17.03±3.31)	63.40±8.99 (-16.83±3.25)			0.4131	0.8247	0.3262		-
		Zinc	193.40±93.25 (-8.76±53.84)	189.80±116.16 (-29.14±29.38)	186.00±87.55 (-22.34±24.35)		438.40±73.64 (-5.00±12.74)	428.00±47.56 (-5.12±14.20)	410.80±47.55 (-13.64±6.89)		281.00±84.36 (-12.58±26.13)	276.80±38.23 (-14.06±4.88)	259.20±65.85 (-12.71±7.97)			0.5681	0.6326	0.7566		-
		Acenaphthene	0.22±0.13 (-16.67±71.69)	0.28±0.22 (-39.10±41.80)	0.33±0.22 (-13.88±56.53)		0.76±0.23 (-29.52±13.29)	0.76±0.30 (-31.51±33.01)	0.82±0.42 (-14.64±38.37)		0.62±0.28 (-10.94±30.11)	0.52±0.11 (-24.44±15.62)	0.56±0.34 (-20.67±46.40)			0.7334	0.6544	0.9506		-
		Acenaphtylene	1.30±1.10 (-41.57±29.85)	1.20±0.73 (-31.07±32.51)	1.64±1.21 (-11.11±32.29)		5.26±2.78 (-16.31±13.28)	4.04±0.79 (-23.46±20.83)	4.46±1.34 (-24.76±4.23)		2.62±0.84 (-16.08±14.57)	2.52±0.83 (-17.87±16.03)	2.44±1.09 (-13.02±44.10)			0.4265	0.6039	0.359		-
		Anthracene	4.88±2.94 (-41.04±19.54)	6.32±4.16 (-36.38±26.68)	7.00±5.15 (-12.41±32.60)		30.14±19.09 (-18.09±13.55)	27.20±13.67 (-22.30±19.75)	25.12±9.79 (-21.40±19.18)		15.84±4.68 (-14.93±15.26)	16.76±6.30 (-19.37±9.40)	13.74±6.00 (-22.07±15.60)			0.4805	0.4278	0.2468		-
		Benz[a]anthracene	0.23±0.18 (-12.00±32.13)	0.16±0.11 (-31.67±35.55)	0.21±0.17 (-3.33±64.98)		0.70±0.31 (-18.57±13.18)	0.62±0.30 (-16.71±30.65)	0.72±0.32 (-5.56±25.13)		0.36±0.11 (-19.00±12.34)	0.40±0.16 (-9.52±14.68)	0.39±0.21 (-4.33±41.96)			0.4458	0.9313	0.915		-
		Benzo[a]pyrene	0.07±0.03 (-36.67±36.13)	0.07±0.03 (-20.00±27.39)	0.09±0.07 (-15.00±33.54)		0.36±0.25 (+1.67±20.75)	0.26±0.09 (-11.67±28.63)	0.26±0.11 (-25.00±25.00)		0.16±0.09 (-30.00±27.39)	0.17±0.10 (+10.00±54.77)	0.15±0.07 (-10.00±22.36)			0.4388	0.4783	0.1841		-
		Benzo[ghi]perylene	0.12±0.08 (-20.00±27.39)	0.09±0.07 (-38.33±36.13)	0.14±0.11 (-10.00±22.36)		0.56±0.38 (-19.85±16.58)	0.50±0.19 (-20.24±19.53)	0.52±0.22 (-14.76±31.65)		0.24±0.09 (-23.33±22.36)	0.30±0.10 (-4.00±8.94)	0.27±0.13 (-10.00±37.91)			0.4369	0.6953	0.5396		-
		Chrysene	0.16±0.15 (-64.67±19.05)	0.12±0.08 (-61.67±20.07)	0.21±0.14 (-32.33±50.60)		0.46±0.15 (-28.61±18.83)	0.36±0.13 (-37.50±13.82)	0.46±0.11 (-20.48±16.11)		0.26±0.09 (-33.57±21.37)	0.26±0.11 (-34.00±18.88)	0.26±0.11 (-28.00±28.44)			0.2476	0,0086*	0.675		CtrlB, SX61A, SX64A
		Fluoranthene	0.13±0.12 (-59.17±21.73)	0.16±0.11 (-48.10±31.86)	0.35±0.25 (+28.57±73.15)		0.52±0.11 (-40.72±15.56)	0.56±0.21 (-26.46±36.59)	0.56±0.15 (-15.56±32.01)		0.38±0.08 (-21.11±33.94)	0.34±0.05 (-19.67±18.72)	0.49±0.39 (+12.00±97.38)			0.1494	0.3945	0.3831		-
		Fluorene	0.30±0.19 (-25.00±35.36)	0.36±0.21 (-30.33±32.96)	0.44±0.30 (-15.56±40.49)		1.24±0.61 (-23.21±19.47)	1.08±0.34 (-24.35±28.34)	1.12±0.31 (-23.17±14.64)		0.80±0.28 (-11.16±17.03)	0.72±0.16 (-20.65±5.47)	0.66±0.29 (-20.59±29.74)			0.7575	0.8289	0.9151		-
		Indeno[1,2,3-cd]pyrene	0.07±0.03 (-38.33±36.13)	0.07±0.03 (-20.00±27.39)	0.11±0.08 (+3.33±58.21)		0.44±0.34 (-19.44±18.43)	0.32±0.13 (-28.00±19.80)	0.36±0.17 (-28.67±25.56)		0.18±0.08 (-26.67±25.28)	0.19±0.11 (-20.00±32.60)	0.17±0.07 (-13.33±18.26)			0.2769	0.8899	0.4661		-
		Naphthalene	0.10±0.06 (-30.00±27.39)	0.15±0.10 (-16.67±23.57)	0.15±0.10 (-21.67±21.73)		0.34±0.11 (-19.00±12.34)	0.34±0.05 (-8.33±25.69)	0.34±0.11 (-13.33±26.74)		0.28±0.08 (+10.00±32.49)	0.26±0.05 (+5.00±27.39)	0.19±0.09 (-16.67±23.57)			0.5672	0.1957	0.2422		-
		Phenanthrene	0.52±0.22 (-38.97±41.73)	1.02±1.01 (-8.71±117.00)	0.98±0.68 (-19.95±70.04)		1.72±0.37 (-50.87±13.90)	2.50±1.83 (-34.20±38.39)	2.32±2.03 (-25.63±51.01)		2.26±1.34 (-7.79±40.30)	1.58±0.60 (-27.90±21.41)	1.60±1.28 (-36.12±37.73)			0.9337	0.5472	0.8037		-
		Pyrene	0.36±0.25 (-58.67±14.45)	0.42±0.25 (-37.68±25.33)	0.78±0.65 (+18.33±81.34)		1.56±0.54 (-33.00±14.46)	1.34±0.38 (-31.04±28.78)	1.46±0.33 (-20.66±19.46)		0.94±0.27 (-18.83±18.58)	0.78±0.16 (-29.61±14.49)	1.02±0.70 (-0.67±65.88)			0.1148	0.5966	0.2864		-
		1-Methylnaphthalene	0.10±0.06 (-25.00±70.71)	0.14±0.11 (-21.67±48.45)	0.16±0.11 (-27.00±37.35)		0.32±0.11 (-31.67±10.87)	0.30±0.12 (-33.33±31.18)	0.36±0.25 (-28.00±25.88)		0.30±0.12 (+0.00±40.82)	0.22±0.04 (-21.67±21.73)	0.21±0.10 (-30.00±32.60)			0.8244	0.4909	0.8287		-
		2-Methylnaphthalene	0.09±0.07 (-48.33±29.11)	0.12±0.08 (-41.67±30.05)	0.15±0.10 (-33.33±33.33)		0.34±0.05 (-35.73±24.46)	0.30±0.07 (-45.60±15.91)	0.34±0.21 (-35.50±16.43)		0.24±0.11 (-21.67±32.06)	0.22±0.04 (-28.33±18.26)	0.19±0.11 (-36.67±37.55)			0.8341	0.3752	0.3876		-
		1,3-Dimethylnaphthalene	0.19±0.11 (+21.90±158.36)	0.26±0.18 (-13.85±91.97)	0.31±0.19 (-10.00±43.46)		0.48±0.04 (-38.45±18.63)	0.58±0.37 (-32.89±39.34)	0.62±0.55 (-19.60±42.54)		0.52±0.34 (+6.33±64.81)	0.42±0.11 (-5.24±40.07)	0.41±0.34 (-33.60±39.76)			0.7617	0.258	0.9141		-
		2,3,5-Trimethylnaphthalene	0.05±0.00 (-16.67±37.27)	0.11±0.08 (+36.67±150.19)	0.12±0.08 (+33.33±153.21)		0.20±0.00 (-35.33±22.80)	0.26±0.17 (-26.67±36.51)	0.25±0.22 (-13.50±55.10)		0.24±0.17 (+10.00±82.16)	0.18±0.04 (+0.00±61.24)	0.19±0.13 (+36.67±152.02)			0.7877	0.2326	0.9219		-
	VRT3	PCBs	29.79±32.07 (+2.46±54.54)	33.66±21.92 (+68.95±110.13)	33.73±32.33 (-1.33±38.66)		93.38±36.64 (+9.75±12.04)	75.50±17.47 (+4.28±11.46)	101.50±27.06 (+71.50±81.77)		40.82±20.52 (-6.77±22.59)	48.24±24.56 (+23.05±15.16)	50.18±27.92 (+11.24±14.06)			0.2536	0.4195	0.2309		-
		C10-C50	862.20±1055.91 (-19.94±41.08)	846.80±600.89 (+7.88±65.36)	772.80±708.86 (-43.46±19.92)		3374.00±1424.60 (-9.61±31.40)	2600.00±706.12 (-18.86±24.27)	3016.00±494.30 (+11.44±34.66)		1596.00±745.84 (-11.66±20.90)	1401.00±559.83 (-17.47±4.95)	1516.20±795.60 (-16.00±24.45)			0.8031	0.1243	0.1635		-
		Cadmium	1.76±0.46 (+118.17±112.61)	1.98±0.33 (+96.56±101.96)	1.80±0.44 (+100.71±138.19)		2.14±0.22 (+28.14±13.38)	2.20±0.20 (+32.92±9.28)	2.32±0.47 (+44.17±16.45)		1.78±0.16 (+36.61±19.78)	1.96±0.19 (+54.31±11.62)	1.88±0.23 (+50.34±13.90)			0.7739	0.1975	0.6659		-
		Chromium	344.00±255.00 (+8.62±36.44)	478.40±229.45 (+63.04±108.61)	390.40±240.02 (+58.80±140.44)		852.80±156.55 (-4.61±12.81)	812.40±33.07 (-6.94±7.32)	849.60±161.20 (+6.35±11.70)		507.20±58.84 (-1.13±26.18)	599.40±64.47 (+12.20±13.43)	514.00±189.08 (+4.45±12.16)			0.2277	0.4441	0.7127		-
		Copper	761.60±703.44 (+17.15±47.93)	864.40±513.41 (+97.23±171.07)	902.40±815.99 (+106.02±239.62)		2204.00±890.19 (-5.43±15.14)	1905.20±554.54 (+1.43±8.48)	2406.00±801.95 (+0.81±9.63)		1052.40±542.01 (-1.14±24.35)	1187.20±588.65 (+20.14±18.24)	1117.00±567.78 (+8.89±15.54)			0.1906	0.4143	0.9007		-
		Nickel	53.40±17.26 (+1.26±16.08)	59.20±14.48 (+62.17±118.13)	54.80±17.88 (+13.96±36.02)		85.00±9.14 (+2.04±11.32)	82.40±2.61 (+3.60±3.42)	86.60±13.01 (+8.24±12.37)		65.60±4.77 (+1.53±11.93)	70.40±3.91 (+10.45±6.42)	68.00±10.58 (+7.11±2.89)			0.128	0.6175	0.2627		-
		Zinc	216.00±111.22 (+15.60±27.03)	262.80±93.57 (+92.44±157.62)	238.00±110.56 (+42.42±83.63)		474.20±131.97 (+7.48±17.66)	424.00±28.04 (-0.38±8.14)	459.40±75.07 (+11.76±11.88)		286.00±38.65 (+6.65±23.01)	339.20±44.46 (+23.09±11.94)	294.80±78.06 (+13.47±9.76)			0.1772	0.3906	0.3742		-
		Acenaphthene	0.21±0.17 (-1.67±64.66)	0.30±0.20 (+45.00±79.84)	0.22±0.21 (-35.67±33.12)		1.00±0.72 (+28.59±75.73)	0.72±0.41 (+4.17±73.48)	0.72±0.16 (+10.97±69.35)		0.40±0.16 (-24.14±40.67)	0.60±0.14 (+19.29±34.57)	0.66±0.62 (+16.63±72.33)			0.5034	0.3189	0.428		-
		Acenaphtylene	1.44±1.33 (+19.64±42.14)	1.82±1.33 (+54.53±83.23)	1.64±1.50 (-2.50±31.08)		6.34±3.48 (+22.21±48.21)	3.88±1.23 (-4.18±24.70)	5.64±1.27 (+32.06±28.08)		2.64±0.80 (+4.36±27.56)	3.12±0.90 (+27.12±25.00)	2.84±1.36 (+20.88±31.36)			0.6057	0.9843	0.2957		-
		Anthracene	6.98±6.39 (+40.51±55.19)	9.92±6.65 (+73.68±77.64)	8.00±6.64 (+11.61±26.94)		39.90±26.29 (+34.29±49.52)	25.92±9.61 (-0.16±21.47)	32.26±11.08 (+35.42±36.30)		17.40±7.01 (+9.01±29.62)	21.52±8.73 (+32.02±30.60)	16.52±6.72 (+23.49±20.80)			0.8116	0.3801	0.2921		-
		Benz[a]anthracene	0.19±0.18 (+7.33±86.23)	0.23±0.16 (+76.67±136.22)	0.19±0.19 (-20.00±27.39)		0.86±0.50 (+17.19±44.69)	0.58±0.16 (+3.50±32.44)	0.78±0.19 (+19.79±33.35)		0.34±0.11 (-1.67±32.49)	0.48±0.13 (+31.00±43.61)	0.38±0.19 (+17.67±55.32)			0.339	0.5449	0.6099		-
		Benzo[a]pyrene	0.09±0.07 (+50.00±141.42)	0.12±0.08 (+60.00±54.77)	0.11±0.08 (+20.00±44.72)		0.38±0.20 (+15.00±48.73)	0.22±0.08 (-11.67±38.91)	0.30±0.07 (+31.67±48.02)		0.11±0.05 (-26.67±25.28)	0.14±0.05 (+3.33±58.21)	0.15±0.10 (+20.00±103.68)			0.5389	0.2446	0.5058		-
		Benzo[ghi]perylene	0.15±0.15 (+10.00±54.77)	0.18±0.13 (+110.00±134.16)	0.15±0.14 (+0.00±35.36)		0.66±0.36 (+25.00±38.19)	0.46±0.13 (-5.00±18.03)	0.58±0.15 (+27.14±49.59)		0.30±0.12 (+25.00±25.00)	0.38±0.08 (+33.33±31.18)	0.29±0.14 (+6.67±14.91)			0.3188	0.7078	0.1467		Ctrl:(BGAB, RCWA, RCW+SMSB)
		Chrysene	0.14±0.11 (+42.50±110.26)	0.19±0.11 (+80.00±125.50)	0.14±0.11 (-31.67±20.75)		0.46±0.21 (-1.52±32.22)	0.38±0.08 (+15.33±40.52)	0.46±0.09 (+2.67±19.21)		0.22±0.11 (-16.67±23.57)	0.32±0.04 (+50.00±86.60)	0.28±0.16 (+6.67±36.51)			0.1178	0.9429	0.6292		SX64:(BGB, RCWA, RCW+SMSAB)
		Fluoranthene	0.21±0.17 (+93.33±123.38)	0.28±0.13 (+143.33±145.11)	0.23±0.20 (-33.05±25.98)		0.84±0.50 (+66.67±110.71)	0.60±0.23 (+21.78±75.47)	0.66±0.18 (+24.50±48.94)		0.30±0.07 (-18.00±24.90)	0.60±0.16 (+81.67±64.12)	0.58±0.48 (+30.30±41.38)			0.1901	0.7879	0,0088*		RCW+SMS:(CtrlB, SX61A, SX64A)
		Fluorene	0.29±0.32 (-17.00±51.67)	0.28±0.29 (-9.33±74.29)	0.29±0.29 (-35.48±32.63)		1.08±0.97 (+1.72±90.21)	0.88±0.41 (-7.60±58.82)	0.90±0.55 (-9.62±68.07)		0.50±0.35 (-33.66±51.75)	0.52±0.26 (-17.44±59.35)	0.67±0.54 (-11.19±66.67)			0.71	0.8525	0.8938		-
		Indeno[1,2,3-cd]pyrene	0.11±0.11 (+40.00±89.44)	0.12±0.08 (+60.00±54.77)	0.11±0.08 (+0.00±0.00)		0.42±0.26 (+2.00±24.90)	0.30±0.10 (+2.67±40.24)	0.38±0.08 (+37.00±92.98)		0.19±0.09 (+10.00±54.77)	0.22±0.04 (+73.33±136.22)	0.17±0.07 (+0.00±0.00)			0,0257*	0.4606	0.4831		BGAB, RCWA , RCW+SMSB
		Naphthalene	0.11±0.11 (+0.00±35.36)	0.22±0.19 (+33.33±58.93)	0.15±0.15 (-13.33±36.13)		0.44±0.28 (+28.33±61.69)	0.32±0.11 (-3.33±41.08)	0.34±0.09 (+7.00±33.47)		0.24±0.11 (-13.33±29.81)	0.24±0.05 (-3.33±34.16)	0.25±0.13 (+30.00±44.72)			0.9321	0.8407	0.2909		-
		Phenanthrene	0.66±0.40 (+29.76±66.36)	0.98±0.46 (+63.52±98.03)	0.72±0.66 (-10.88±48.94)		3.58±2.54 (+113.49±140.95)	2.84±2.00 (+74.09±178.97)	2.26±0.83 (+71.28±147.65)		1.36±0.46 (-14.36±57.96)	2.16±1.23 (+39.66±70.66)	2.34±2.07 (+74.63±182.85)			0.8206	0.346	0.472		-
		Pyrene	0.52±0.40 (+91.67±131.23)	0.66±0.36 (+67.50±58.36)	0.54±0.47 (-26.90±24.35)		2.12±1.21 (+34.75±71.47)	1.58±0.36 (+24.85±38.02)	1.72±0.34 (+19.66±21.00)		0.78±0.31 (-17.82±16.62)	1.30±0.34 (+71.97±49.01)	1.20±0.81 (+23.25±29.79)			0,0390*	0.9645	0.0801		BGAB, RCWA , RCW+SMSB
		1-Methylnaphthalene	0.10±0.06 (+10.00±54.77)	0.15±0.10 (+53.33±79.41)	0.13±0.12 (-15.00±33.54)		0.44±0.29 (+40.00±92.50)	0.28±0.08 (+5.33±56.06)	0.30±0.07 (+4.17±43.10)		0.24±0.15 (-9.33±53.67)	0.26±0.09 (+20.00±44.72)	0.21±0.10 (+3.33±29.81)			0.7364	0.7411	0.6582		-
		2-Methylnaphthalene	0.10±0.06 (+20.00±44.72)	0.20±0.15 (+115.00±174.64)	0.17±0.17 (+35.00±151.66)		0.54±0.33 (+61.67±97.47)	0.34±0.11 (+18.33±45.03)	0.46±0.18 (+75.24±113.00)		0.24±0.11 (+21.67±64.98)	0.32±0.11 (+50.00±61.24)	0.26±0.11 (+73.33±92.50)			0.8496	0.769	0.5902		-
		1,3-Dimethylnaphthalene	0.22±0.13 (+50.00±102.74)	0.30±0.12 (+63.00±96.02)	0.20±0.20 (-31.00±42.49)		0.82±0.61 (+68.00±117.98)	0.58±0.36 (+41.00±146.35)	0.58±0.22 (+39.58±93.10)		0.40±0.19 (+25.71±111.35)	0.52±0.18 (+30.00±50.55)	0.50±0.35 (+88.89±181.73)			0.7322	0.5791	0.3142		-
		2,3,5-Trimethylnaphthalene	0.06±0.02 (+20.00±44.72)	0.09±0.07 (+5.00±62.25)	0.09±0.07 (-20.00±27.39)		0.34±0.24 (+70.00±120.42)	0.30±0.23 (+101.33±279.90)	0.22±0.08 (+110.00±243.70)		0.13±0.07 (-12.67±75.07)	0.22±0.08 (+20.00±27.39)	0.25±0.27 (+35.00±121.96)			0.9326	0.3983	0.6112		-
	VRT4	PCBs	36.20±35.92 (+25.33±65.11)	24.55±14.98 (-8.95±30.46)	35.47±41.03 (-16.06±24.04)		91.74±38.18 (+7.27±51.10)	78.54±33.93 (+3.21±28.11)	93.98±24.37 (-2.91±34.95)		54.36±40.73 (+28.42±63.82)	52.60±35.87 (+3.77±39.97)	55.82±29.00 (+23.28±81.15)			0.3163	0.789	0.8078		-
		C10-C50	1293.00±1521.48 (+43.65±80.82)	702.50±417.41 (+10.60±72.42)	835.00±589.10 (+33.11±81.75)		3738.00±988.62 (+33.16±66.34)	3748.00±1829.87 (+46.34±57.00)	3504.00±1723.09 (+19.04±66.66)		2453.60±2421.46 (+28.33±76.47)	1877.00±852.89 (+33.72±42.13)	2122.20±1821.66 (+45.20±97.92)			0.9248	0.9852	0.8306		-
		Cadmium	1.76±0.48 (+1.93±25.39)	1.83±0.29 (-10.83±3.88)	1.82±0.36 (-6.70±3.45)		2.18±0.33 (+3.80±23.71)	2.20±0.19 (+0.24±7.33)	2.20±0.25 (-3.78±11.11)		1.55±0.65 (-11.45±38.50)	1.92±0.19 (-1.59±10.35)	1.84±0.19 (-1.49±11.62)			0.9447	0.7825	0.7054		-
		Chromium	593.00±410.93 (+99.15±145.66)	448.25±148.93 (-3.58±26.01)	475.00±251.30 (+5.67±15.27)		961.40±190.56 (+17.90±37.26)	940.00±116.14 (+15.85±15.15)	867.40±132.49 (+2.96±11.50)		635.80±389.15 (+25.29±76.44)	667.20±143.91 (+12.31±25.46)	589.00±236.49 (+15.05±34.94)			0.1251	0.7308	0.3495		-
		Copper	1343.00±926.36 (+132.82±201.97)	641.00±372.05 (-13.79±20.49)	1076.50±1127.83 (+2.32±15.91)		2116.00±646.40 (+9.40±45.60)	2166.00±728.58 (+17.27±29.56)	2324.00±619.38 (+0.23±16.85)		1279.80±1066.33 (+24.47±77.92)	1215.00±749.35 (+2.60±26.43)	1144.60±745.10 (+0.06±36.48)			0.1147	0.6376	0.2306		-
		Nickel	58.80±20.07 (+12.52±35.68)	48.75±6.99 (-16.43±12.12)	53.25±13.74 (-10.07±3.64)		72.80±7.73 (-13.01±16.48)	71.80±5.31 (-12.84±6.32)	71.60±7.50 (-16.58±9.69)		58.80±19.51 (-11.14±26.59)	59.60±8.47 (-15.57±8.72)	60.20±9.98 (-11.32±8.85)			0.1631	0.5173	0.3726		-
		Zinc	305.00±158.82 (+47.83±73.65)	240.00±68.63 (-7.75±14.98)	264.25±107.03 (-0.34±10.06)		468.80±88.91 (+4.53±31.25)	478.00±79.59 (+12.54±14.99)	446.40±51.07 (-1.80±11.97)		333.40±192.42 (+16.09±64.91)	338.00±53.62 (+1.31±21.54)	316.20±107.35 (+6.71±24.03)			0.2036	0.8995	0.4175		-
		Acenaphthene	0.32±0.41 (+25.00±75.00)	0.48±0.43 (+77.08±159.48)	0.31±0.19 (+50.00±100.00)		1.22±0.33 (+92.94±152.72)	1.18±0.52 (+81.90±71.62)	1.26±0.65 (+75.83±69.25)		0.70±0.58 (+52.67±82.54)	0.84±0.35 (+41.29±45.60)	0.80±0.67 (+46.62±121.07)			0.8229	0.3796	0.981		-
		Acenaphtylene	2.24±2.29 (+45.00±66.39)	1.70±1.06 (+22.06±75.94)	1.92±1.65 (+21.88±66.86)		8.04±2.52 (+58.88±80.42)	6.64±1.95 (+94.22±109.53)	7.86±2.59 (+51.92±86.93)		5.02±4.00 (+73.65±104.88)	4.86±1.80 (+60.93±61.05)	4.98±4.08 (+81.53±160.16)			0.8848	0.5999	0.9004		-
		Anthracene	7.32±7.95 (-1.87±42.52)	9.55±6.62 (+3.72±62.36)	7.60±4.67 (-6.93±53.13)		30.88±7.60 (+15.22±73.36)	33.92±12.69 (+48.35±87.54)	30.84±10.19 (+5.14±52.84)		26.08±22.01 (+34.75±91.48)	24.84±7.76 (+22.07±44.08)	24.66±23.45 (+33.43±104.40)			0.6441	0.7384	0.9409		-
		Benz[a]anthracene	0.28±0.33 (+22.00±58.48)	0.24±0.15 (+37.50±110.87)	0.24±0.15 (+68.75±154.62)		0.90±0.35 (+62.23±127.89)	0.78±0.23 (+43.29±55.84)	0.94±0.34 (+34.83±85.48)		0.57±0.42 (+55.67±106.82)	0.62±0.26 (+28.57±40.33)	0.76±0.84 (+126.33±284.52)			0.7657	0.9665	0.9773		-
		Benzo[a]pyrene	0.13±0.12 (+30.00±44.72)	0.08±0.03 (-25.00±28.87)	0.10±0.07 (-12.50±25.00)		0.40±0.10 (+33.33±76.38)	0.32±0.13 (+70.00±100.28)	0.38±0.08 (+35.00±50.14)		0.29±0.25 (+130.00±97.47)	0.24±0.11 (+80.00±83.67)	0.23±0.16 (+73.33±136.22)			0,0228*	0.1674	0.2842		BGA, RCWB , RCW+SMSB
		Benzo[ghi]perylene	0.15±0.15 (+0.00±0.00)	0.14±0.08 (+8.33±63.10)	0.12±0.09 (-16.67±19.25)		0.54±0.17 (+5.79±56.33)	0.58±0.22 (+31.67±46.55)	0.50±0.10 (-7.33±36.77)		0.41±0.37 (+18.33±67.80)	0.38±0.11 (+1.00±28.47)	0.31±0.19 (+6.67±40.57)			0.3548	0.9839	0.7746		-
		Chrysene	0.21±0.19 (+53.33±61.69)	0.16±0.08 (+8.33±63.10)	0.19±0.10 (+75.00±150.00)		0.52±0.13 (+45.90±96.92)	0.42±0.08 (+15.33±31.21)	0.52±0.08 (+16.00±26.79)		0.33±0.22 (+40.00±74.16)	0.36±0.11 (+11.67±28.63)	0.36±0.24 (+47.00±115.84)			0.4928	0.9671	0.9549		-
		Fluoranthene	0.33±0.34 (+111.00±225.23)	0.28±0.17 (-8.33±44.10)	0.29±0.17 (+63.75±157.87)		0.78±0.33 (+53.13±148.85)	0.68±0.15 (+23.00±41.17)	0.78±0.33 (+21.83±49.37)		0.47±0.37 (+45.00±109.23)	0.54±0.21 (-10.24±23.53)	0.54±0.35 (+36.73±97.70)			0.6624	0.9551	0.8942		-
		Fluorene	0.15±0.20 (-42.50±27.39)	0.28±0.29 (-3.13±70.99)	0.16±0.11 (-28.12±32.87)		0.90±0.35 (+8.88±52.56)	0.88±0.64 (+1.81±43.01)	0.82±0.45 (+10.23±54.27)		0.82±1.23 (+39.29±110.37)	0.44±0.26 (-10.00±29.84)	0.65±0.70 (-8.00±47.47)			0.818	0.2992	0.7789		-
		Indeno[1,2,3-cd]pyrene	0.15±0.15 (+26.67±43.46)	0.10±0.07 (-12.50±25.00)	0.08±0.03 (-25.00±28.87)		0.44±0.09 (+46.19±87.12)	0.36±0.13 (+33.33±73.83)	0.38±0.08 (+7.00±43.40)		0.35±0.33 (+60.00±89.44)	0.26±0.05 (+20.00±27.39)	0.25±0.19 (+40.00±82.16)			0.1676	0.4451	0.8007		-
		Naphthalene	0.17±0.20 (+33.33±47.14)	0.24±0.19 (+66.67±156.35)	0.16±0.11 (+18.75±55.43)		0.44±0.09 (+33.11±80.85)	0.46±0.11 (+54.00±58.90)	0.46±0.13 (+42.67±55.70)		0.41±0.37 (+50.00±93.54)	0.36±0.13 (+63.33±84.49)	0.27±0.23 (+3.33±58.21)			0.4644	0.9306	0.8226		-
		Phenanthrene	0.76±0.79 (+11.11±56.55)	1.48±1.11 (+27.84±57.67)	0.82±0.75 (+27.78±140.11)		3.26±1.73 (+61.85±162.91)	3.44±1.25 (+49.10±76.63)	3.20±1.71 (+53.34±81.03)		1.86±1.02 (+32.92±64.58)	2.38±1.15 (+38.71±95.91)	2.10±1.64 (+38.00±111.93)			0.8367	0.7046	0.9564		-
		Pyrene	0.84±0.91 (+46.00±67.68)	0.68±0.41 (+2.69±52.88)	0.70±0.41 (+90.45±206.56)		1.98±0.59 (+46.52±128.70)	1.68±0.26 (+10.82±29.80)	1.96±0.60 (+18.74±43.89)		1.32±1.02 (+54.18±95.41)	1.34±0.40 (+5.17±28.10)	1.42±0.98 (+51.49±128.11)			0.4781	0.9625	0.9429		-
		1-Methylnaphthalene	0.19±0.24 (+50.00±100.00)	0.30±0.27 (+108.33±142.40)	0.19±0.10 (+75.00±150.00)		0.62±0.18 (+112.89±161.84)	0.64±0.27 (+135.00±79.14)	0.68±0.29 (+153.33±162.62)		0.39±0.30 (+52.00±93.65)	0.42±0.18 (+85.00±114.02)	0.40±0.31 (+103.33±142.59)			0.3379	0.3289	0.9968		-
		2-Methylnaphthalene	0.32±0.45 (+140.00±198.12)	0.38±0.36 (+143.75±139.01)	0.29±0.20 (+89.58±140.99)		1.08±0.38 (+200.28±220.35)	0.92±0.26 (+203.67±152.43)	1.04±0.63 (+156.19±216.01)		0.56±0.42 (+135.00±185.07)	0.72±0.31 (+144.00±146.86)	0.60±0.64 (+163.33±331.75)			0.5461	0.3887	0.9986		-
		1,3-Dimethylnaphthalene	0.28±0.36 (+8.33±82.50)	0.50±0.41 (+46.67±74.83)	0.29±0.23 (+46.67±104.56)		0.96±0.52 (+117.71±229.84)	1.08±0.63 (+98.00±90.26)	1.02±0.63 (+97.00±134.98)		0.54±0.38 (+23.33±53.49)	0.70±0.41 (+39.17±66.64)	0.60±0.48 (+43.81±119.08)			0.3903	0.241	0.9683		-
		2,3,5-Trimethylnaphthalene	0.13±0.15 (+80.00±130.38)	0.25±0.17 (+162.50±94.65)	0.18±0.17 (+87.50±154.78)		0.48±0.23 (+180.00±309.66)	0.50±0.32 (+89.05±88.67)	0.50±0.27 (+160.00±167.33)		0.29±0.17 (+110.00±74.16)	0.36±0.15 (+80.00±83.67)	0.33±0.28 (+148.57±313.41)			0.9017	0.9383	0.8233		-
	VRT5	PCBs	23.87±22.33 (-7.54±44.31)	27.40±21.86 (+26.59±42.56)	33.19±22.54 (+24.56±53.65)		103.84±34.83 (+37.17±96.16)	89.78±24.35 (+19.20±17.61)	106.90±46.26 (+13.02±40.58)		56.14±22.32 (+61.09±154.17)	61.20±34.18 (+31.99±41.53)	57.64±24.17 (+22.21±46.58)			0.61	0.634	0.9324		-
		C10-C50	593.60±643.07 (-26.86±50.20)	674.80±402.98 (+35.22±77.78)	897.80±803.55 (-12.63±40.32)		3742.00±1327.96 (+11.65±66.90)	3528.00±821.87 (+7.44±45.01)	3416.00±1614.75 (+19.44±83.22)		1670.60±583.58 (+39.76±134.35)	1831.80±838.99 (+1.65±28.73)	1812.60±955.62 (+34.98±129.64)			0.6315	0.7795	0.7235		-
		Cadmium	1.80±0.37 (+7.48±30.71)	2.08±0.54 (+16.31±14.27)	2.06±0.58 (+16.54±15.47)		2.52±0.29 (+20.15±38.06)	2.58±0.24 (+17.90±14.04)	2.50±0.48 (+13.44±15.89)		2.10±0.32 (+102.67±209.82)	2.22±0.15 (+16.24±10.06)	2.24±0.35 (+21.22±6.50)			0.8741	0.5861	0.6213		-
		Chromium	301.40±223.90 (-26.05±60.48)	405.00±171.29 (-2.49±15.23)	437.00±274.16 (-3.46±26.83)		953.40±126.96 (+5.43±41.67)	1000.20±254.59 (+9.42±39.96)	892.40±173.28 (+3.76±22.20)		607.80±117.29 (+58.77±168.62)	637.60±61.40 (-2.33±13.13)	645.00±261.99 (+9.89±19.14)			0.5799	0.3294	0.5756		-
		Copper	607.20±476.43 (-25.82±70.65)	632.20±357.95 (-0.61±12.65)	1155.80±1169.01 (-4.03±27.09)		2504.00±855.27 (+29.21±72.97)	1870.00±570.75 (-12.54±18.27)	2428.00±943.57 (+3.82±24.74)		1195.40±487.39 (+59.31±170.39)	1159.80±545.57 (+0.63±18.94)	1240.20±697.54 (+11.66±11.65)			0.7685	0.4135	0.2227		-
		Nickel	48.80±13.07 (-11.75±25.60)	55.20±9.26 (+15.63±11.12)	58.20±21.37 (+9.23±22.62)		99.60±15.53 (+39.85±37.22)	101.00±21.79 (+42.58±39.75)	96.00±17.39 (+35.66±31.22)		73.60±6.77 (+41.90±69.21)	76.40±6.07 (+30.05±18.77)	76.00±16.97 (+25.10±10.17)			0.3672	0.0613	0.5707		-
		Zinc	190.00±91.67 (-26.56±36.54)	221.40±67.34 (-2.43±8.19)	253.60±125.41 (-0.68±19.86)		477.00±65.63 (+6.48±36.17)	509.80±110.96 (+9.88±36.54)	465.40±46.05 (+5.68±18.73)		322.80±70.32 (+39.52±123.10)	339.20±22.83 (+1.59±10.49)	348.00±123.60 (+9.47±13.83)			0.5517	0.2736	0.6256		-
		Acenaphthene	0.13±0.15 (-19.50±73.92)	0.25±0.21 (+83.71±278.25)	0.14±0.15 (-43.54±40.49)		0.80±0.32 (-26.29±47.90)	0.72±0.36 (-37.04±23.04)	0.54±0.17 (-48.56±26.37)		0.32±0.08 (+0.64±115.42)	0.54±0.43 (-39.71±21.63)	0.44±0.21 (-18.00±53.31)			0.7724	0.8501	0.9061		-
		Acenaphtylene	0.86±0.76 (-44.96±33.10)	0.90±0.64 (-19.72±52.15)	1.30±0.92 (-29.49±39.48)		5.88±3.12 (-22.97±42.19)	4.96±1.29 (-21.31±29.07)	5.10±2.53 (-32.10±30.99)		2.40±0.49 (-18.92±69.14)	2.74±0.90 (-41.37±13.24)	2.52±1.13 (-28.28±45.67)			0.8606	0.7254	0.9154		-
		Anthracene	4.08±3.53 (-20.53±44.22)	6.84±4.22 (+3.07±42.26)	6.50±6.14 (-3.51±61.42)		30.40±16.70 (+3.40±58.28)	36.38±15.92 (+14.94±51.59)	27.14±8.30 (-2.41±46.72)		16.88±4.09 (+36.16±140.57)	19.04±5.54 (-19.90±19.53)	17.48±9.32 (-0.17±55.47)			0.8815	0.7553	0.8972		-
		Benz[a]anthracene	0.14±0.15 (-25.00±35.36)	0.27±0.15 (+185.42±348.43)	0.20±0.15 (-22.92±48.77)		0.86±0.43 (+11.00±64.85)	0.84±0.25 (+11.00±30.90)	0.86±0.40 (-4.70±38.17)		0.40±0.12 (+113.79±328.74)	0.54±0.19 (-7.14±29.46)	0.44±0.21 (-3.12±65.34)			0.3047	0.9324	0.6004		-
		Benzo[a]pyrene	0.08±0.07 (-21.67±33.12)	0.09±0.07 (+25.00±50.00)	0.12±0.08 (+12.50±62.92)		0.44±0.23 (+10.67±50.46)	0.40±0.10 (+35.00±41.83)	0.38±0.16 (-1.67±32.49)		0.20±0.07 (+35.71±151.02)	0.22±0.08 (-1.67±32.49)	0.19±0.09 (+5.00±57.01)			0.3176	0.7662	0.8549		-
		Benzo[ghi]perylene	0.11±0.11 (-15.00±22.36)	0.14±0.11 (+12.50±25.00)	0.16±0.15 (+12.50±62.92)		0.70±0.42 (+25.52±45.98)	0.70±0.25 (+22.30±18.28)	0.64±0.30 (+30.00±64.17)		0.34±0.09 (+96.00±229.85)	0.40±0.12 (+9.00±27.93)	0.33±0.17 (+16.00±47.75)			0.9585	0.587	0.8894		-
		Chrysene	0.09±0.07 (-38.67±37.31)	0.18±0.14 (+156.25±364.22)	0.12±0.08 (-35.42±41.04)		0.50±0.17 (-0.67±31.66)	0.40±0.10 (-3.33±24.01)	0.50±0.26 (-6.67±40.89)		0.22±0.04 (+68.00±242.92)	0.34±0.22 (-5.67±48.67)	0.23±0.11 (-23.43±47.75)			0.4841	0.6222	0.7047		-
		Fluoranthene	0.16±0.15 (-21.11±74.58)	0.55±0.66 (+404.17±797.96)	0.17±0.14 (-35.42±41.04)		0.86±0.27 (+34.01±73.31)	0.72±0.19 (+13.97±52.92)	0.74±0.29 (+3.67±40.83)		0.32±0.13 (+148.89±420.86)	0.74±0.82 (+21.29±87.72)	0.40±0.20 (-15.76±50.67)			0.0988	0.7793	0.5124		-
		Fluorene	0.20±0.18 (+80.00±130.38)	0.33±0.20 (+198.21±250.74)	0.28±0.25 (+70.83±82.07)		1.36±0.59 (+87.94±139.34)	1.28±0.32 (+84.17±80.39)	1.14±0.48 (+100.33±157.32)		0.62±0.16 (+149.33±214.68)	0.78±0.22 (+99.44±64.56)	0.70±0.30 (+204.41±308.02)			0.8118	0.8904	0.9975		-
		Indeno[1,2,3-cd]pyrene	0.08±0.07 (-25.00±35.36)	0.11±0.08 (+25.00±50.00)	0.13±0.12 (+37.50±110.87)		0.50±0.31 (+11.00±54.82)	0.50±0.14 (+45.33±31.41)	0.50±0.24 (+36.00±75.51)		0.24±0.09 (+44.44±146.78)	0.28±0.13 (+6.67±36.51)	0.25±0.13 (+31.00±95.16)			0.3265	0.5466	0.8534		-
		Naphthalene	0.08±0.07 (-27.00±37.35)	0.14±0.11 (-22.50±26.30)	0.11±0.11 (-31.25±37.50)		0.36±0.09 (-10.67±46.57)	0.40±0.07 (-10.67±15.35)	0.32±0.08 (-25.00±34.36)		0.22±0.04 (+29.33±153.96)	0.26±0.05 (-22.67±20.87)	0.19±0.09 (+0.00±61.24)			0.8858	0.4911	0.9552		-
		Phenanthrene	0.60±0.62 (+13.19±89.05)	1.26±1.13 (+79.21±225.50)	0.66±0.65 (+8.61±64.12)		2.74±1.02 (-7.41±27.51)	2.96±0.95 (-2.94±47.49)	2.04±1.02 (-25.84±37.82)		1.44±0.76 (+62.99±232.19)	1.60±0.71 (-25.16±42.02)	1.78±0.51 (+14.17±52.67)			0.9935	0.7066	0.7839		-
		Pyrene	0.38±0.37 (-43.33±43.86)	1.14±1.16 (+356.55±729.93)	0.46±0.33 (-2.64±81.82)		2.08±0.54 (+16.11±50.42)	1.88±0.36 (+13.41±24.12)	2.02±0.74 (+7.09±40.20)		0.90±0.32 (+61.22±218.57)	1.74±1.73 (+17.89±83.95)	0.96±0.44 (-22.85±41.27)			0.1542	0.581	0.5733		-
		1-Methylnaphthalene	0.08±0.07 (-28.33±38.91)	0.15±0.07 (-5.36±76.35)	0.11±0.11 (-37.50±43.30)		0.42±0.13 (-30.56±19.64)	0.44±0.09 (-22.06±32.55)	0.36±0.13 (-42.00±25.88)		0.26±0.09 (+71.67±240.92)	0.28±0.08 (-29.90±17.23)	0.27±0.13 (-21.11±42.15)			0.4986	0.3601	0.9643		-
		2-Methylnaphthalene	0.08±0.07 (-43.03±41.47)	0.11±0.05 (-43.06±36.96)	0.11±0.11 (-47.50±42.13)		0.38±0.11 (-60.03±22.96)	0.38±0.13 (-55.50±20.18)	0.36±0.09 (-54.01±24.57)		0.20±0.07 (-28.99±75.17)	0.22±0.04 (-65.88±11.55)	0.23±0.11 (-34.80±51.95)			0.9402	0.9375	0.8916		-
		1,3-Dimethylnaphthalene	0.13±0.15 (-17.78±72.37)	0.25±0.21 (+8.71±129.10)	0.18±0.19 (-31.25±32.19)		0.62±0.08 (-19.11±44.68)	0.60±0.12 (-29.66±35.29)	0.42±0.13 (-49.89±22.97)		0.32±0.13 (+25.92±156.33)	0.32±0.08 (-46.71±22.81)	0.36±0.18 (-26.10±25.36)			0.7559	0.943	0.8385		-
		2,3,5-Trimethylnaphthalene	0.08±0.07 (-20.00±27.39)	0.13±0.15 (+17.50±188.35)	0.08±0.07 (-31.25±37.50)		0.36±0.15 (-12.50±45.07)	0.28±0.04 (-22.50±48.56)	0.22±0.08 (-47.56±28.90)		0.12±0.08 (+5.33±165.76)	0.13±0.07 (-60.83±20.33)	0.15±0.10 (-42.50±27.07)			0.553	0.5096	0.7509		-
	The first value is the average (mean±SD, ﻿n=5) contaminant concentrations (mg kg-1). Value in parentheses in the same cell represent the mean VRx (mean±SD, n=5) (%). Significance levels (p-value) are shown and asterisks (∗p ≤ 0.05, ∗∗p ≤ 0.01, ∗∗∗p ≤ 0.001) indicate a significant effect of Cover, Cultivar or Cover*Cultivar on VRx values. Capital letters in the final column were used to identify s…

## Sheet: Table S3
	Table S3. Seasonal variation (SV) of soil PCBs, C10-C50, PAHs and TEs.
	Treatments			PCBs	C10-C50	Cadmium	Chromium	Copper	Nickel		Zinc	Acenaphthene	Acenaphtylene	Anthracene	Benz[a]- anthracene	Benzo[a]- pyrene	Benzo[ghi]- perylene	Chrysene	Fluoranthene	Fluorene	Indeno[1,2,3- cd]-pyrene	Naphthalene	Phenanthrene	Pyrene	1-Methyl- naphthalene	2-Methyl- naphthalene	1,3-Dimethyl- naphthalene	2,3,5-Trimethyl- naphthalene
	Growing period (Gr)	Ctrl	BG	17.56±75.04	-20.84±40.20	46.98±81.86	-7.16±45.69	2.75±64.71	-5.03±20.14		-4.18±32.73	90.17±395.16	552.47±2199.01	582.12±2246.28	47.44±241.92	42.78±151.61	41.67±185.57	92.39±247.43	100.19±293.32	141.32±495.34	45.00±140.85	25.44±190.28	266.32±1007.36	210.11±750.23	28.33±191.40	28.43±191.47	86.74±344.78	25.00±137.26
			RCW	40.08±70.25	6.13±57.00	47.06±69.05	28.81±67.70	37.24±106.95	26.29±71.85		35.74±98.25	217.37±673.00	246.44±881.15	463.02±1609.09	100.00±206.80	32.14±54.09	67.86±111.99	136.31±227.72	260.12±519.33	169.90±468.70	35.71±49.72	32.26±143.34	689.22±2424.26	275.14±650.18	41.92±149.79	56.75±177.33	196.89±669.04	80.00±310.00
			RCW+SMS	18.31±48.83	-25.43±34.09	46.58±88.08	23.96±88.59	41.45±145.53	6.93±26.79		17.56±54.03	63.51±275.52	237.75±939.66	402.97±1496.44	7.74±95.94	17.86±46.44	25.00±89.34	42.86±160.92	47.13±216.01	84.10±250.45	28.57±80.18	28.57±197.01	219.93±729.20	96.62±359.73	21.73±149.75	42.68±172.01	80.12±300.19	78.57±307.89
		SX61	BG	34.60±58.12	-8.81±43.58	22.56±22.55	0.94±24.63	8.80±43.49	12.03±29.59		5.12±22.73	-2.33±53.70	-9.47±41.62	10.04±45.17	4.05±45.03	1.37±42.61	13.40±37.15	20.06±43.56	43.80±74.59	25.60±100.73	2.33±33.32	-5.87±49.87	42.61±94.61	24.84±50.15	-3.60±60.83	0.66±75.24	19.66±79.22	24.72±83.46
			RCW	26.55±29.69	-11.34±32.40	22.41±12.47	1.51±24.11	-5.00±15.29	12.92±31.02		2.68±21.51	-11.44±47.90	-15.70±24.96	7.75±32.20	-1.67±30.14	4.56±42.58	6.79±23.46	17.33±37.80	13.80±54.08	23.22±71.52	18.22±35.52	-14.97±26.78	26.73±106.34	15.41±31.00	-9.53±37.08	-9.05±44.54	6.40±86.39	25.72±163.51
			RCW+SMS	35.20±56.89	-3.97±57.02	23.82±19.92	1.52±18.85	-1.21±19.55	10.38±27.87		3.70±16.66	-24.61±52.93	-9.99±43.85	10.64±42.64	-5.03±41.01	3.61±52.68	17.18±52.78	0.17±39.60	1.75±48.42	19.70±110.95	24.21±70.09	-16.63±40.32	13.01±93.42	5.23±41.78	-20.29±38.47	-0.06±86.33	-9.35±66.81	4.18±153.05
		SX64	BG	31.03±96.53	3.96±78.25	53.77±118.41	22.33±96.06	17.98±97.47	13.97±42.99		16.36±69.63	-9.83±67.27	-13.72±44.41	12.84±80.13	32.93±186.42	8.02±89.99	36.22±133.09	41.56±140.34	60.96±239.55	37.71±145.50	17.59±87.89	-2.44±87.40	24.82±133.69	20.64±123.70	15.78±138.34	-11.44±60.24	14.66±104.99	5.33±102.32
			RCW	29.46±27.87	-19.61±24.85	26.23±22.71	0.33±15.43	0.27±24.61	9.28±21.25		4.66±17.76	50.23±237.48	234.18±959.42	528.29±2039.56	34.30±134.01	-3.33±49.58	29.44±80.96	59.78±136.71	66.32±138.49	96.94±287.05	41.67±111.40	1.25±86.64	184.57±697.84	143.17±435.00	9.03±87.98	17.96±146.62	25.25±138.93	-9.17±51.57
			RCW+SMS	25.50±31.96	-1.72±76.26	30.19±18.02	2.45±16.40	4.06±15.29	8.04±15.96		5.02±14.89	9.38±57.39	-9.25±39.94	6.65±35.45	-1.89±49.81	5.00±65.60	4.22±33.77	15.52±65.87	9.63±43.94	61.65±198.80	12.00±54.77	2.78±47.52	49.85±108.16	1.28±38.21	-6.48±35.52	9.51±74.57	34.82±113.74	15.83±97.08
	Dormant period (Dr)	Ctrl	BG	1.79±57.36	3.61±71.08	-23.12±38.19	50.82±121.92	64.98±164.19	0.77±34.50		19.53±67.74	4.17±72.57	1.71±66.61	-21.46±37.41	5.00±47.96	-3.33±52.00	-10.00±21.08	-5.67±75.63	25.92±175.50	-33.75±31.21	-5.83±50.93	1.67±49.35	-13.93±53.78	-6.33±71.91	12.50±90.71	45.83±166.35	15.12±119.25	31.67±103.77
			RCW	-17.85±32.55	-17.02±53.23	-30.54±22.55	-15.24±29.42	-22.60±26.52	-23.63±20.91		-19.63±25.35	12.54±119.00	-7.46±58.95	-18.55±47.55	-0.93±81.06	-22.22±26.35	-17.59±52.45	-30.56±55.28	-30.42±40.94	-18.24±51.37	-16.67±25.00	20.37±106.65	7.53±91.99	-19.74±42.69	36.11±116.07	40.74±131.33	13.05±85.71	92.59±137.97
			RCW+SMS	-14.54±20.75	6.60±57.18	-28.35±25.03	-7.85±28.99	-10.33±29.87	-16.68±12.32		-12.56±21.65	14.51±80.51	3.55±50.00	-9.97±39.98	28.70±111.89	-13.89±28.26	-12.96±20.03	15.37±113.66	44.21±111.20	-21.14±35.62	-9.26±47.22	-3.70±42.92	1.26±102.21	50.39±144.06	18.33±109.66	21.30±110.48	15.19±77.05	57.41±146.75
		SX61	BG	-11.23±40.50	13.22±50.53	-15.47±25.88	10.28±28.12	3.84±32.14	-13.06±12.52		-0.23±23.05	31.71±120.88	21.29±67.26	-1.43±52.74	21.83±95.71	17.50±55.34	-7.03±41.41	8.65±76.65	6.21±111.37	-7.16±41.02	13.37±68.71	7.06±61.05	5.49±124.14	6.76±95.97	40.61±132.28	82.28±193.18	39.63±174.37	72.33±236.07
			RCW	-13.98±27.70	16.35±50.43	-17.72±19.84	7.44±18.31	5.98±24.47	-14.78±6.01		3.71±16.62	25.20±79.61	35.38±96.80	13.02±70.47	13.29±52.95	29.17±81.77	5.71±43.37	-11.08±35.96	-1.73±45.03	-11.27±37.00	2.67±60.35	22.83±53.98	7.45±72.06	-10.11±35.35	50.83±105.30	79.04±166.43	32.56±95.22	31.19±88.35
			RCW+SMS	-23.21±34.42	-2.77±51.41	-21.54±20.28	-3.73±12.83	-3.24±14.08	-17.33±7.16		-7.72±11.13	30.60±71.13	13.58±70.71	-8.13±40.00	14.63±63.10	5.00±48.94	-11.05±32.58	-2.24±28.35	3.13±43.90	-6.47±41.40	-10.83±38.48	14.67±50.67	13.85±76.20	-0.96±38.15	62.67±145.55	60.35±176.25	38.70±112.60	73.25±148.85
		SX64	BG	18.76±69.77	5.86±56.76	-26.19±30.58	8.12±59.22	10.76±60.26	-14.73±19.55		1.76±49.03	20.86±67.49	28.78±84.97	9.91±67.15	18.33±81.78	50.00±108.01	-2.50±52.42	3.21±64.43	11.94±83.84	14.06±79.05	16.67±76.98	30.00±69.30	12.57±55.10	17.67±75.37	26.00±73.41	56.67±149.99	14.83±56.73	60.00±90.68
			RCW	-16.39±34.73	6.60±40.35	-21.51±22.51	-0.11±22.01	-1.55±19.41	-16.30±6.27		-6.38±16.81	8.42±47.25	21.53±59.13	1.35±37.15	9.52±34.95	45.00±76.19	-1.50±20.07	-11.17±33.19	-14.95±20.66	-15.32±20.99	0.00±35.36	34.17±66.72	5.41±74.33	-12.22±27.93	31.67±95.65	57.83±134.10	16.96±56.88	40.00±80.97
			RCW+SMS	-3.64±61.50	13.80±75.49	-22.19±23.38	3.02±27.70	-3.47±27.27	-14.07±6.92		-3.00±19.74	12.97±93.43	34.26±121.44	5.68±76.21	61.00±203.73	31.67±101.97	-1.67±38.05	9.50±88.81	24.37±92.88	-14.30±37.93	13.33±62.76	-6.67±43.18	0.94±87.90	25.41±99.90	36.67±120.20	63.33±246.27	5.11±93.11	92.62±239.59
	p-value		Cover	0.571	0.8185	0.4214	0.8313	0.8135	0.6811		0.9511	0.0573	0.1371	0.0683	0.0018**	0.2867	0.0275*	0.0419*	0.1139	0.108	0.2233	0.0207*	0.0151*	0.1902	0.0064**	0.1536	0.0053**	0.4048
			Cultivar	0.0238*	0.0765	0.1041	0.0889	0.1596	0.0719		0.1541	0.8404	0.9364	0.9195	0.8651	0.3208	0.9239	0.6018	0.8914	0.8063	0.7316	0.5892	0.8538	0.8465	0.3841	0.5668	0.77	0.6818
			Period	<0.0001***	0.1436	<0.0001***	0.5752	0.2237	0.0241*		0.0951	0.1357	0.1512	0.0077**	0.6409	0.9203	0.0067**	0.0094**	0.0237*	0.1071	0.0153*	0.0282*	0.0117*	0.0058**	0.0249*	0.1473	0.8498	0.0145*
			Cover*Cultivar	0.1646	0.6892	0.5864	0.7214	0.9375	0.7674		0.5172	0.7781	0.8838	0.9656	0.846	0.6751	0.89	0.6982	0.7361	0.8123	0.8352	0.9187	0.842	0.737	0.7554	0.9809	0.8249	0.4022
			Cover*Period	0.2546	0.9343	0.9661	0.3457	0.5152	0.2071		0.3583	0.7238	0.8057	0.8084	0.4123	0.9197	0.6349	0.4914	0.0903	0.7309	0.6057	0.8114	0.9977	0.1409	0.8525	0.8997	0.9123	0.9408
			Cultivar*Period	0.7245	0.9755	0.1676	0.8523	0.6768	0.9941		0.6867	0.46	0.4157	0.4067	0.8375	0.1759	0.7257	0.2528	0.8281	0.5587	0.5694	0.8896	0.6554	0.7751	0.8032	0.6185	0.8247	0.8168
			Cover*Cultivar*Period	0.6013	0.3146	0.871	0.0435*	0.1217	0.0127*		0.0248*	0.6065	0.9511	0.884	0.5885	0.9089	0.2142	0.8552	0.244	0.8894	0.9363	0.5492	0.562	0.6433	0.9695	0.9304	0.5601	0.5492
	Interpretation			Ctrl(B) SX61(AB) SX64(A)					Gr :: Ctrl	BG(B) RCW(A) RCW.SMS(AB)					BG(B) RCW(A) RCW.SMS(B)		BG(B) RCW(A) RCW.SMS(AB)	BG(AB) RCW(A) RCW.SMS(B)				BG(B) RCW(A) RCW.SMS(B)	BG(B) RCW(A) RCW.SMS(B)		BG(B) RCW(A) RCW.SMS(B)		BG(B) RCW(A) RCW.SMS(B)
				Gr > Dr		Gr > Dr			Gr > Dr					Gr > Dr			Gr > Dr	Gr > Dr	Gr > Dr		Gr > Dr	Gr < Dr	Gr > Dr	Gr > Dr	Gr < Dr			Gr < Dr
	Values are the mean SVp (mean±SD) (%) for each treatment, observed either after a Growing period (n=15 for each treatment) or after a Dormant period (n=10 for each treatment). Significance levels (p-value) are shown and asterisks (∗p ≤ 0.05, ∗∗p ≤ 0.01, ∗∗∗p ≤ 0.001) indicate a significant effect of Cover, Cultivar, Period, Cover*Cultivar, Cover*Period, Cultivar*Period and Cov-er*Cultivar*Period …
